# Supplementary material for: 1-(Furan-2-yl)-2-(2H-indazol-2-yl)ethanone
Source: Acta Crystallogr Sect E Struct Rep Online. 2014 Mar 29;70(Pt 4):o505. doi: 10.1107/S1600536814006606 (PMC3998540; doi:10.1107/S1600536814006606)
Supplement: Supplementary file 1 [file e-70-0o505-sup1.cif]

##############################################################################
#                                                                            #
# This CIF contains the data in a paper accepted for publication in          #
# Acta Crystallographica Section E. It conforms to the requirements of       #
# Notes for Authors for Acta Crystallographica Section E, and has been       #
# peer reviewed under the auspices of the IUCr Commission on Journals.       #
#                                                                            #
# Full details of the Crystallographic Information File format               #
# are given in the paper "The Crystallographic Information File (CIF):       #
# a New Standard Archive File for Crystallography" by S. R. Hall, F. H.      #
# Allen and I. D. Brown [Acta Cryst. (1991), A47, 655-685].                  #
#                                                                            #
# The current version of the core CIF dictionary is obtainable from          #
# ftp://ftp.iucr.org/pub/cif_core.dic.                                       #
#                                                                            #
# Software is freely available for graphical display of the structure(s)     #
# in this CIF. For information consult the CIF software page                 #
# http://www.iucr.org/resources/cif/software.                                #
#                                                                            #
# This file may be used for bona fide research purposes within the           #
# scientific community so long as proper attribution is given to the journal # 
# article from which it was obtained.                                        #
#                                                                            #
##############################################################################
data_I
_database_code_depnum_ccdc_archive 'CCDC 993569'
_audit_creation_method     SHELXL-97
_chemical_name_systematic
;
1-(Furan-2-yl)-2-(2<i>H</i>-indazol-2-yl)ethanone
;
_chemical_name_common     ?
_chemical_formula_moiety     'C13 H10 N2 O2'
_chemical_formula_sum     'C13 H10 N2 O2'
_chemical_formula_iupac     'C13 H10 N2 O2'
_chemical_formula_weight     226.23
_chemical_melting_point     ?
_symmetry_cell_setting     triclinic
_symmetry_space_group_name_H-M     'P -1'
_symmetry_space_group_name_Hall     '-P 1'
loop_
    _symmetry_equiv_pos_as_xyz
    'x, y, z'
    '-x, -y, -z'
_cell_length_a     9.2899(3)
_cell_length_b     10.6863(4)
_cell_length_c     11.7826(5)
_cell_angle_alpha     77.046(3)
_cell_angle_beta     70.780(3)
_cell_angle_gamma     88.930(4)
_cell_volume     1074.47(7)
_cell_formula_units_Z     4
_cell_measurement_reflns_used     9141
_cell_measurement_theta_min     3.0
_cell_measurement_theta_max     28.7
_cell_measurement_temperature     294(2)
_exptl_crystal_description     block
_exptl_crystal_colour     colourless
_exptl_crystal_size_max     0.17
_exptl_crystal_size_mid     0.15
_exptl_crystal_size_min     0.10
_exptl_crystal_density_diffrn     1.399
_exptl_crystal_density_meas     ?
_exptl_crystal_density_method     'not measured'
_exptl_crystal_F_000     472
_exptl_absorpt_coefficient_mu     0.097
_exptl_absorpt_correction_type     multi-scan
_exptl_absorpt_process_details     '(CrystalClear; Rigaku, 2011)'
_exptl_absorpt_correction_T_min     0.984
_exptl_absorpt_correction_T_max     0.990
_exptl_special_details     ?
_diffrn_ambient_temperature     294(2)
_diffrn_radiation_type     MoK\a
_diffrn_radiation_wavelength     0.71073
_diffrn_radiation_source     'fine-focus sealed tube'
_diffrn_radiation_monochromator     graphite
_diffrn_measurement_device_type     'Rigaku Saturn724+'
_diffrn_measurement_method     '\w scans'
_diffrn_detector_area_resol_mean     ?
_diffrn_reflns_number     10517
_diffrn_reflns_av_R_equivalents     0.0296
_diffrn_reflns_av_sigmaI/netI     0.0412
_diffrn_reflns_theta_min     3.01
_diffrn_reflns_theta_max     28.68
_diffrn_reflns_theta_full     28.68
_diffrn_measured_fraction_theta_max     0.948
_diffrn_measured_fraction_theta_full     0.948
_diffrn_reflns_limit_h_min     -12
_diffrn_reflns_limit_h_max     11
_diffrn_reflns_limit_k_min     -14
_diffrn_reflns_limit_k_max     14
_diffrn_reflns_limit_l_min     -15
_diffrn_reflns_limit_l_max     15
_diffrn_standards_number     ?
_diffrn_standards_interval_count     ?
_diffrn_standards_interval_time     ?
_diffrn_standards_decay_%     1
_refine_special_details
;
 Refinement of F^2^ against ALL reflections.  The weighted R-factor wR and
 goodness of fit S are based on F^2^, conventional R-factors R are based
 on F, with F set to zero for negative F^2^. The threshold expression of
 F^2^ > 2sigma(F^2^) is used only for calculating R-factors(gt) etc. and is
 not relevant to the choice of reflections for refinement.  R-factors based
 on F^2^ are statistically about twice as large as those based on F, and R-
 factors based on ALL data will be even larger.
;
_reflns_number_total     5256
_reflns_number_gt     4130
_reflns_threshold_expression     I>2\s(I)
_refine_ls_structure_factor_coef     Fsqd
_refine_ls_matrix_type     full
_refine_ls_R_factor_all     0.0552
_refine_ls_R_factor_gt     0.0441
_refine_ls_wR_factor_gt     0.1195
_refine_ls_wR_factor_ref     0.1270
_refine_ls_goodness_of_fit_ref     1.139
_refine_ls_restrained_S_all     1.139
_refine_ls_number_reflns     5256
_refine_ls_number_parameters     307
_refine_ls_number_restraints     0
_refine_ls_hydrogen_treatment     constr
_refine_ls_weighting_scheme     calc
_refine_ls_weighting_details
         'calc w=1/[\s^2^(Fo^2^)+(0.0629P)^2^+0.1259P] where P=(Fo^2^+2Fc^2^)/3'
_atom_sites_solution_hydrogens     geom
_atom_sites_solution_primary     direct
_atom_sites_solution_secondary     difmap
_refine_ls_shift/su_max     0.000
_refine_ls_shift/su_mean     0.000
_refine_diff_density_max     0.347
_refine_diff_density_min     -0.329
_refine_ls_extinction_method     none
_refine_ls_extinction_coef     ?
loop_
    _atom_type_symbol
    _atom_type_description
    _atom_type_scat_dispersion_real
    _atom_type_scat_dispersion_imag
    _atom_type_scat_source
    'C' 'C' 0.0030 0.0020
                         'International Tables Vol C Tables 4.2.6.8 and 6.1.1.4'
    'H' 'H' 0.0000 0.0000
                         'International Tables Vol C Tables 4.2.6.8 and 6.1.1.4'
    'N' 'N' 0.0060 0.0030
                         'International Tables Vol C Tables 4.2.6.8 and 6.1.1.4'
    'O' 'O' 0.0110 0.0060
                         'International Tables Vol C Tables 4.2.6.8 and 6.1.1.4'
_computing_data_collection     'CrystalClear (Rigaku, 2011)'
_computing_cell_refinement     'CrystalClear (Rigaku, 2011)'
_computing_data_reduction     'CrystalClear (Rigaku, 2011)'
_computing_structure_solution     'SHELXS97 (Sheldrick, 2008)'
_computing_structure_refinement     'SHELXL97 (Sheldrick, 2008)'
_computing_molecular_graphics     'ORTEP-3 for Windows (Farrugia, 2012)'
_computing_publication_material
                                'WinGX (Farrugia, 2012) and PLATON (Spek, 2009)'
loop_
    _atom_site_type_symbol
    _atom_site_label
    _atom_site_fract_x
    _atom_site_fract_y
    _atom_site_fract_z
    _atom_site_U_iso_or_equiv
    _atom_site_adp_type
    _atom_site_calc_flag
    _atom_site_refinement_flags
    _atom_site_occupancy
    _atom_site_symmetry_multiplicity
    _atom_site_disorder_assembly
    _atom_site_disorder_group
    O O1 0.34655(12) 0.40513(9) 0.72286(9) 0.0301(2) Uani d . 1 1 . .
    O O2 0.12038(12) 0.66910(9) 0.67289(10) 0.0306(2) Uani d . 1 1 . .
    N N1 0.13004(13) 0.35998(10) 0.95859(10) 0.0222(2) Uani d . 1 1 . .
    N N2 0.22341(13) 0.35403(11) 1.02685(10) 0.0240(3) Uani d . 1 1 . .
    C C1 0.24816(16) 0.48234(12) 0.74176(12) 0.0227(3) Uani d . 1 1 . .
    C C2 0.23765(16) 0.58932(12) 0.64362(13) 0.0238(3) Uani d . 1 1 . .
    C C3 0.32561(18) 0.63034(14) 0.52231(13) 0.0295(3) Uani d . 1 1 . .
    H H3 0.4122 0.5936 0.4795 0.035 Uiso calc R 1 1 . .
    C C4 0.2570(2) 0.74121(15) 0.47503(14) 0.0356(4) Uani d . 1 1 . .
    H H4 0.2902 0.7910 0.3945 0.043 Uiso calc R 1 1 . .
    C C5 0.13524(19) 0.76044(14) 0.56853(15) 0.0358(4) Uani d . 1 1 . .
    H H5 0.0703 0.8270 0.5625 0.043 Uiso calc R 1 1 . .
    C C6 0.13153(16) 0.47746(12) 0.86879(12) 0.0236(3) Uani d . 1 1 . .
    H H6A 0.1536 0.5500 0.8986 0.028 Uiso calc R 1 1 . .
    H H6B 0.0307 0.4862 0.8613 0.028 Uiso calc R 1 1 . .
    C C7 0.03917(15) 0.25281(12) 0.98598(12) 0.0228(3) Uani d . 1 1 . .
    H H7 -0.0318 0.2389 0.9492 0.027 Uiso calc R 1 1 . .
    C C8 0.07307(15) 0.16724(12) 1.08045(12) 0.0220(3) Uani d . 1 1 . .
    C C9 0.02026(16) 0.04070(13) 1.15061(13) 0.0267(3) Uani d . 1 1 . .
    H H9 -0.0550 -0.0043 1.1372 0.032 Uiso calc R 1 1 . .
    C C10 0.08333(17) -0.01324(13) 1.23873(14) 0.0297(3) Uani d . 1 1 . .
    H H10 0.0501 -0.0961 1.2859 0.036 Uiso calc R 1 1 . .
    C C11 0.19855(18) 0.05475(14) 1.25960(14) 0.0302(3) Uani d . 1 1 . .
    H H11 0.2388 0.0151 1.3203 0.036 Uiso calc R 1 1 . .
    C C12 0.25205(17) 0.17660(13) 1.19336(13) 0.0263(3) Uani d . 1 1 . .
    H H12 0.3278 0.2199 1.2079 0.032 Uiso calc R 1 1 . .
    C C13 0.18851(15) 0.23470(12) 1.10204(12) 0.0221(3) Uani d . 1 1 . .
    O O1' 0.12771(11) 0.65903(9) 0.22019(9) 0.0277(2) Uani d . 1 1 . .
    O O2' 0.12290(11) 0.46552(9) 0.41588(8) 0.0256(2) Uani d . 1 1 . .
    N N1' 0.36805(13) 0.72809(11) 0.00180(10) 0.0221(2) Uani d . 1 1 . .
    N N2' 0.36774(13) 0.71328(10) -0.10991(10) 0.0215(2) Uani d . 1 1 . .
    C C1' 0.23839(15) 0.59371(12) 0.21100(12) 0.0212(3) Uani d . 1 1 . .
    C C2' 0.24799(15) 0.48921(12) 0.31045(11) 0.0210(3) Uani d . 1 1 . .
    C C3' 0.35788(16) 0.40672(12) 0.32360(12) 0.0238(3) Uani d . 1 1 . .
    H H3' 0.4531 0.4032 0.2654 0.029 Uiso calc R 1 1 . .
    C C4' 0.29694(18) 0.32704(13) 0.44471(13) 0.0281(3) Uani d . 1 1 . .
    H H4' 0.3444 0.2603 0.4814 0.034 Uiso calc R 1 1 . .
    C C5' 0.15650(17) 0.36727(13) 0.49609(13) 0.0270(3) Uani d . 1 1 . .
    H H5' 0.0917 0.3321 0.5759 0.032 Uiso calc R 1 1 . .
    C C6' 0.37597(16) 0.61447(13) 0.09316(12) 0.0252(3) Uani d . 1 1 . .
    H H6C 0.4680 0.6225 0.1133 0.030 Uiso calc R 1 1 . .
    H H6D 0.3827 0.5397 0.0582 0.030 Uiso calc R 1 1 . .
    C C7' 0.36543(16) 0.85057(13) 0.01246(12) 0.0238(3) Uani d . 1 1 . .
    H H7' 0.3641 0.8792 0.0817 0.029 Uiso calc R 1 1 . .
    C C8' 0.36502(15) 0.92660(12) -0.10033(12) 0.0214(3) Uani d . 1 1 . .
    C C9' 0.36551(15) 1.05980(13) -0.15096(12) 0.0242(3) Uani d . 1 1 . .
    H H9' 0.3624 1.1197 -0.1039 0.029 Uiso calc R 1 1 . .
    C C10' 0.37064(16) 1.09798(13) -0.27098(13) 0.0264(3) Uani d . 1 1 . .
    H H10' 0.3718 1.1852 -0.3060 0.032 Uiso calc R 1 1 . .
    C C11' 0.37424(17) 1.00751(13) -0.34351(12) 0.0267(3) Uani d . 1 1 . .
    H H11' 0.3779 1.0372 -0.4249 0.032 Uiso calc R 1 1 . .
    C C12' 0.37248(16) 0.87798(12) -0.29719(12) 0.0236(3) Uani d . 1 1 . .
    H H12' 0.3747 0.8196 -0.3455 0.028 Uiso calc R 1 1 . .
    C C13' 0.36711(15) 0.83599(12) -0.17304(12) 0.0201(3) Uani d . 1 1 . .
loop_
    _atom_site_aniso_label
    _atom_site_aniso_U_11
    _atom_site_aniso_U_22
    _atom_site_aniso_U_33
    _atom_site_aniso_U_12
    _atom_site_aniso_U_13
    _atom_site_aniso_U_23
    O1 0.0299(6) 0.0234(5) 0.0321(6) 0.0032(4) -0.0042(4) -0.0062(4)
    O2 0.0290(6) 0.0273(5) 0.0327(6) 0.0029(4) -0.0084(4) -0.0044(4)
    N1 0.0198(6) 0.0240(5) 0.0223(6) -0.0006(4) -0.0066(4) -0.0047(4)
    N2 0.0224(6) 0.0257(6) 0.0248(6) -0.0011(5) -0.0091(5) -0.0057(5)
    C1 0.0226(7) 0.0200(6) 0.0248(7) -0.0029(5) -0.0065(5) -0.0056(5)
    C2 0.0238(7) 0.0217(6) 0.0266(7) 0.0010(5) -0.0080(6) -0.0076(5)
    C3 0.0294(8) 0.0318(7) 0.0267(7) -0.0066(6) -0.0045(6) -0.0118(6)
    C4 0.0491(10) 0.0320(8) 0.0268(8) -0.0105(7) -0.0180(7) 0.0002(6)
    C5 0.0393(9) 0.0277(7) 0.0426(9) 0.0008(6) -0.0216(8) -0.0003(6)
    C6 0.0228(7) 0.0220(6) 0.0238(7) 0.0001(5) -0.0059(5) -0.0038(5)
    C7 0.0186(6) 0.0255(7) 0.0242(7) -0.0013(5) -0.0061(5) -0.0068(5)
    C8 0.0184(6) 0.0239(6) 0.0225(6) -0.0008(5) -0.0044(5) -0.0065(5)
    C9 0.0232(7) 0.0247(7) 0.0297(7) -0.0031(5) -0.0055(6) -0.0058(5)
    C10 0.0306(8) 0.0229(7) 0.0304(7) -0.0006(6) -0.0066(6) -0.0011(5)
    C11 0.0320(8) 0.0302(7) 0.0293(8) 0.0051(6) -0.0128(6) -0.0049(6)
    C12 0.0246(7) 0.0281(7) 0.0283(7) 0.0006(5) -0.0113(6) -0.0069(6)
    C13 0.0207(6) 0.0219(6) 0.0220(6) -0.0002(5) -0.0049(5) -0.0049(5)
    O1' 0.0231(5) 0.0331(5) 0.0226(5) 0.0041(4) -0.0050(4) -0.0017(4)
    O2' 0.0238(5) 0.0299(5) 0.0177(5) -0.0005(4) -0.0031(4) -0.0005(4)
    N1' 0.0214(6) 0.0248(6) 0.0168(5) -0.0008(4) -0.0037(4) -0.0021(4)
    N2' 0.0216(6) 0.0241(5) 0.0169(5) -0.0010(4) -0.0044(4) -0.0040(4)
    C1' 0.0207(7) 0.0247(6) 0.0190(6) -0.0004(5) -0.0072(5) -0.0053(5)
    C2' 0.0213(6) 0.0244(6) 0.0157(6) -0.0019(5) -0.0044(5) -0.0039(5)
    C3' 0.0264(7) 0.0249(6) 0.0201(6) 0.0009(5) -0.0075(5) -0.0057(5)
    C4' 0.0378(8) 0.0242(7) 0.0237(7) 0.0020(6) -0.0138(6) -0.0025(5)
    C5' 0.0319(8) 0.0259(7) 0.0200(6) -0.0035(6) -0.0083(6) 0.0008(5)
    C6' 0.0225(7) 0.0276(7) 0.0204(6) 0.0028(5) -0.0041(5) -0.0004(5)
    C7' 0.0232(7) 0.0282(7) 0.0201(6) -0.0022(5) -0.0058(5) -0.0075(5)
    C8' 0.0187(6) 0.0238(6) 0.0206(6) -0.0016(5) -0.0040(5) -0.0064(5)
    C9' 0.0219(7) 0.0242(6) 0.0255(7) -0.0017(5) -0.0038(5) -0.0099(5)
    C10' 0.0260(7) 0.0209(6) 0.0271(7) -0.0010(5) -0.0040(6) -0.0025(5)
    C11' 0.0303(7) 0.0265(7) 0.0199(7) 0.0007(6) -0.0061(6) -0.0018(5)
    C12' 0.0272(7) 0.0236(6) 0.0200(6) -0.0008(5) -0.0069(5) -0.0060(5)
    C13' 0.0180(6) 0.0210(6) 0.0198(6) -0.0012(5) -0.0045(5) -0.0045(5)
_geom_special_details
;
 All esds (except the esd in the dihedral angle between two l.s. planes)
 are estimated using the full covariance matrix.  The cell esds are taken
 into account individually in the estimation of esds in distances, angles
 and torsion angles; correlations between esds in cell parameters are only
 used when they are defined by crystal symmetry.  An approximate (isotropic)
 treatment of cell esds is used for estimating esds involving l.s. planes.
;
loop_
    _geom_bond_atom_site_label_1
    _geom_bond_atom_site_label_2
    _geom_bond_site_symmetry_2
    _geom_bond_distance
    _geom_bond_publ_flag
    O1 C1 . 1.2190(17) ?
    O2 C2 . 1.3720(17) ?
    O2 C5 . 1.3562(18) ?
    N1 N2 . 1.3556(15) ?
    N1 C6 . 1.4462(16) ?
    N1 C7 . 1.3488(16) ?
    N2 C13 . 1.3550(16) ?
    C1 C2 . 1.4598(18) ?
    C1 C6 . 1.5219(19) ?
    C2 C3 . 1.366(2) ?
    C3 C4 . 1.425(2) ?
    C3 H3 . 0.9300 ?
    C4 C5 . 1.344(2) ?
    C4 H4 . 0.9300 ?
    C5 H5 . 0.9300 ?
    C6 H6A . 0.9700 ?
    C6 H6B . 0.9700 ?
    C7 H7 . 0.9300 ?
    C8 C7 . 1.3922(19) ?
    C8 C9 . 1.4174(18) ?
    C9 H9 . 0.9300 ?
    C10 C9 . 1.369(2) ?
    C10 C11 . 1.420(2) ?
    C10 H10 . 0.9300 ?
    C11 H11 . 0.9300 ?
    C12 C11 . 1.3655(19) ?
    C12 H12 . 0.9300 ?
    C13 C8 . 1.4231(18) ?
    C13 C12 . 1.4130(19) ?
    O1' C1' . 1.2207(16) ?
    O2' C2' . 1.3701(16) ?
    O2' C5' . 1.3528(16) ?
    N1' C6' . 1.4496(16) ?
    N1' C7' . 1.3417(17) ?
    N2' N1' . 1.3614(15) ?
    N2' C13' . 1.3559(16) ?
    C1' C6' . 1.5214(18) ?
    C2' C1' . 1.4514(18) ?
    C2' C3' . 1.3610(19) ?
    C3' C4' . 1.4223(19) ?
    C3' H3' . 0.9300 ?
    C4' H4' . 0.9300 ?
    C5' C4' . 1.353(2) ?
    C5' H5' . 0.9300 ?
    C6' H6C . 0.9700 ?
    C6' H6D . 0.9700 ?
    C7' H7' . 0.9300 ?
    C8' C7' . 1.3948(18) ?
    C9' C8' . 1.4141(18) ?
    C9' C10' . 1.3660(19) ?
    C9' H9' . 0.9300 ?
    C10' C11' . 1.4202(19) ?
    C10' H10' . 0.9300 ?
    C11' H11' . 0.9300 ?
    C12' C11' . 1.3675(18) ?
    C12' C13' . 1.4150(18) ?
    C12' H12' . 0.9300 ?
    C13' C8' . 1.4255(18) ?
loop_
    _geom_angle_atom_site_label_1
    _geom_angle_atom_site_label_2
    _geom_angle_atom_site_label_3
    _geom_angle_site_symmetry_1
    _geom_angle_site_symmetry_3
    _geom_angle
    _geom_angle_publ_flag
    C5 O2 C2 . . 106.78(12) ?
    N2 N1 C6 . . 119.17(10) ?
    C7 N1 N2 . . 114.56(11) ?
    C7 N1 C6 . . 126.24(11) ?
    C13 N2 N1 . . 103.11(10) ?
    O1 C1 C2 . . 121.81(13) ?
    O1 C1 C6 . . 122.96(12) ?
    C2 C1 C6 . . 115.20(12) ?
    O2 C2 C1 . . 117.61(12) ?
    C3 C2 O2 . . 109.94(12) ?
    C3 C2 C1 . . 132.44(14) ?
    C2 C3 C4 . . 105.59(14) ?
    C2 C3 H3 . . 127.2 ?
    C4 C3 H3 . . 127.2 ?
    C3 C4 H4 . . 126.4 ?
    C5 C4 C3 . . 107.20(13) ?
    C5 C4 H4 . . 126.4 ?
    O2 C5 H5 . . 124.8 ?
    C4 C5 O2 . . 110.48(14) ?
    C4 C5 H5 . . 124.8 ?
    N1 C6 C1 . . 113.33(11) ?
    N1 C6 H6A . . 108.9 ?
    N1 C6 H6B . . 108.9 ?
    C1 C6 H6A . . 108.9 ?
    C1 C6 H6B . . 108.9 ?
    H6A C6 H6B . . 107.7 ?
    N1 C7 C8 . . 106.09(11) ?
    N1 C7 H7 . . 127.0 ?
    C8 C7 H7 . . 127.0 ?
    C7 C8 C9 . . 135.26(13) ?
    C7 C8 C13 . . 104.46(11) ?
    C9 C8 C13 . . 120.28(12) ?
    C8 C9 H9 . . 121.0 ?
    C10 C9 C8 . . 118.01(13) ?
    C10 C9 H9 . . 121.0 ?
    C9 C10 C11 . . 121.33(13) ?
    C9 C10 H10 . . 119.3 ?
    C11 C10 H10 . . 119.3 ?
    C10 C11 H11 . . 119.0 ?
    C12 C11 C10 . . 122.04(13) ?
    C12 C11 H11 . . 119.0 ?
    C11 C12 C13 . . 117.78(13) ?
    C11 C12 H12 . . 121.1 ?
    C13 C12 H12 . . 121.1 ?
    N2 C13 C8 . . 111.78(12) ?
    N2 C13 C12 . . 127.66(12) ?
    C12 C13 C8 . . 120.56(12) ?
    C5' O2' C2' . . 106.24(11) ?
    N2' N1' C6' . . 118.38(11) ?
    C7' N1' N2' . . 114.33(11) ?
    C7' N1' C6' . . 127.26(11) ?
    C13' N2' N1' . . 102.97(10) ?
    O1' C1' C2' . . 122.77(12) ?
    O1' C1' C6' . . 122.35(11) ?
    C2' C1' C6' . . 114.88(12) ?
    O2' C2' C1' . . 115.92(12) ?
    C3' C2' O2' . . 110.48(11) ?
    C3' C2' C1' . . 133.60(12) ?
    C2' C3' C4' . . 105.77(13) ?
    C2' C3' H3' . . 127.1 ?
    C4' C3' H3' . . 127.1 ?
    O2' C5' H5' . . 124.5 ?
    C4' C5' O2' . . 110.93(12) ?
    C4' C5' H5' . . 124.5 ?
    C3' C4' H4' . . 126.7 ?
    C5' C4' C3' . . 106.58(13) ?
    C5' C4' H4' . . 126.7 ?
    N1' C6' C1' . . 112.61(11) ?
    N1' C6' H6C . . 109.1 ?
    N1' C6' H6D . . 109.1 ?
    C1' C6' H6C . . 109.1 ?
    C1' C6' H6D . . 109.1 ?
    H6C C6' H6D . . 107.8 ?
    N1' C7' C8' . . 106.76(11) ?
    N1' C7' H7' . . 126.6 ?
    C8' C7' H7' . . 126.6 ?
    C7' C8' C9' . . 135.85(12) ?
    C7' C8' C13' . . 103.89(11) ?
    C9' C8' C13' . . 120.25(12) ?
    C8' C9' H9' . . 121.0 ?
    C10' C9' C8' . . 118.06(12) ?
    C10' C9' H9' . . 121.0 ?
    C9' C10' C11' . . 121.52(12) ?
    C9' C10' H10' . . 119.2 ?
    C11' C10' H10' . . 119.2 ?
    C10' C11' H11' . . 119.0 ?
    C12' C11' C10' . . 121.97(12) ?
    C12' C11' H11' . . 119.0 ?
    C11' C12' C13' . . 117.58(12) ?
    C11' C12' H12' . . 121.2 ?
    C13' C12' H12' . . 121.2 ?
    N2' C13' C8' . . 112.04(11) ?
    N2' C13' C12' . . 127.32(12) ?
    C12' C13' C8' . . 120.61(11) ?
loop_
    _geom_torsion_atom_site_label_1
    _geom_torsion_atom_site_label_2
    _geom_torsion_atom_site_label_3
    _geom_torsion_atom_site_label_4
    _geom_torsion_site_symmetry_1
    _geom_torsion_site_symmetry_2
    _geom_torsion_site_symmetry_3
    _geom_torsion_site_symmetry_4
    _geom_torsion
    _geom_torsion_publ_flag
    C5 O2 C2 C1 . . . . 179.45(12) ?
    C5 O2 C2 C3 . . . . 0.22(15) ?
    C2 O2 C5 C4 . . . . 0.01(16) ?
    C6 N1 N2 C13 . . . . 177.98(11) ?
    C7 N1 N2 C13 . . . . 0.09(15) ?
    N2 N1 C6 C1 . . . . 89.29(14) ?
    C7 N1 C6 C1 . . . . -93.08(15) ?
    N2 N1 C7 C8 . . . . 0.11(16) ?
    C6 N1 C7 C8 . . . . -177.61(12) ?
    N1 N2 C13 C8 . . . . -0.25(15) ?
    N1 N2 C13 C12 . . . . -179.97(14) ?
    O1 C1 C2 O2 . . . . 178.16(12) ?
    O1 C1 C2 C3 . . . . -2.8(2) ?
    C6 C1 C2 O2 . . . . -3.81(17) ?
    C6 C1 C2 C3 . . . . 175.21(14) ?
    O1 C1 C6 N1 . . . . -11.17(18) ?
    C2 C1 C6 N1 . . . . 170.83(11) ?
    O2 C2 C3 C4 . . . . -0.35(15) ?
    C1 C2 C3 C4 . . . . -179.43(14) ?
    C2 C3 C4 C5 . . . . 0.35(16) ?
    C3 C4 C5 O2 . . . . -0.22(17) ?
    C9 C8 C7 N1 . . . . 179.74(15) ?
    C13 C8 C7 N1 . . . . -0.25(15) ?
    C7 C8 C9 C10 . . . . -179.87(16) ?
    C13 C8 C9 C10 . . . . 0.1(2) ?
    C11 C10 C9 C8 . . . . -0.2(2) ?
    C9 C10 C11 C12 . . . . 0.0(2) ?
    C13 C12 C11 C10 . . . . 0.2(2) ?
    N2 C13 C8 C7 . . . . 0.32(16) ?
    N2 C13 C8 C9 . . . . -179.67(12) ?
    C12 C13 C8 C7 . . . . -179.94(13) ?
    C12 C13 C8 C9 . . . . 0.1(2) ?
    N2 C13 C12 C11 . . . . 179.48(14) ?
    C8 C13 C12 C11 . . . . -0.2(2) ?
    C5' O2' C2' C1' . . . . -179.04(11) ?
    C5' O2' C2' C3' . . . . 0.50(14) ?
    C2' O2' C5' C4' . . . . -0.84(15) ?
    N2' N1' C6' C1' . . . . -119.87(13) ?
    C7' N1' C6' C1' . . . . 62.35(18) ?
    N2' N1' C7' C8' . . . . -0.71(16) ?
    C6' N1' C7' C8' . . . . 177.15(12) ?
    C13' N2' N1' C6' . . . . -177.16(11) ?
    C13' N2' N1' C7' . . . . 0.91(15) ?
    N1' N2' C13' C8' . . . . -0.76(14) ?
    N1' N2' C13' C12' . . . . 177.36(13) ?
    O1' C1' C6' N1' . . . . 7.19(18) ?
    C2' C1' C6' N1' . . . . -173.78(11) ?
    O2' C2' C1' O1' . . . . 1.42(19) ?
    O2' C2' C1' C6' . . . . -177.60(11) ?
    C3' C2' C1' O1' . . . . -177.99(14) ?
    C3' C2' C1' C6' . . . . 3.0(2) ?
    O2' C2' C3' C4' . . . . 0.00(15) ?
    C1' C2' C3' C4' . . . . 179.43(14) ?
    C2' C3' C4' C5' . . . . -0.50(15) ?
    O2' C5' C4' C3' . . . . 0.85(16) ?
    C9' C8' C7' N1' . . . . -178.62(15) ?
    C13' C8' C7' N1' . . . . 0.19(15) ?
    C10' C9' C8' C7' . . . . 177.57(15) ?
    C10' C9' C8' C13' . . . . -1.1(2) ?
    C8' C9' C10' C11' . . . . 0.5(2) ?
    C9' C10' C11' C12' . . . . 0.1(2) ?
    C13' C12' C11' C10' . . . . -0.1(2) ?
    C11' C12' C13' N2' . . . . -178.52(13) ?
    C11' C12' C13' C8' . . . . -0.5(2) ?
    N2' C13' C8' C7' . . . . 0.38(15) ?
    N2' C13' C8' C9' . . . . 179.41(12) ?
    C12' C13' C8' C7' . . . . -177.89(12) ?
    C12' C13' C8' C9' . . . . 1.2(2) ?
loop_
    _geom_hbond_atom_site_label_D
    _geom_hbond_atom_site_label_H
    _geom_hbond_atom_site_label_A
    _geom_hbond_site_symmetry_A
    _geom_hbond_distance_DH
    _geom_hbond_distance_HA
    _geom_hbond_distance_DA
    _geom_hbond_angle_DHA
    _geom_hbond_publ_flag
    C3' H3' N2' 2_665 0.93 2.57 3.4031(18) 149 yes
    C7 H7 O1' 2_566 0.93 2.48 3.2544(17) 141 yes
    C10' H10' O1 1_564 0.93 2.44 3.2719(17) 148 yes
    C7 H7 Cg5 1_655 0.93 2.97 3.6000(16) 126 yes
    C9 H9 Cg6 1_655 0.93 2.81 3.4312(17) 125 yes
    C9' H9' Cg2 2_675 0.93 2.94 3.6743(15) 137 yes
    C12' H12' Cg1 2_665 0.93 2.63 3.4480(16) 147 yes
_iucr_refine_instructions_details
;
TITL gt30 in P -1
CELL  0.71073   9.2899  10.6863  11.7826   77.046   70.780   88.930
ZERR     4.00   0.0003   0.0004   0.0005    0.003    0.003    0.004
LATT   1
SFAC  C        2.31000 20.84392  1.02000 10.20751   1.58860   0.56870 =
         0.86500  51.65125   0.21560   0.003   0.002    11.500   0.770  12.011
SFAC  H        0.49300 10.51091  0.32291 26.12573   0.14019   3.14236 =
         0.04081  57.79977   0.00304   0.000   0.000     0.620   0.320   1.008
SFAC  N       12.21261  0.00570  3.13220  9.89331   2.01250  28.99754 =
         1.16630   0.58260 -11.52901   0.006   0.003    19.600   0.700  14.007
SFAC  O        3.04850 13.27711  2.28680  5.70111   1.54630   0.32390 =
         0.86700  32.90894   0.25080   0.011   0.006    32.500   0.660  15.999
UNIT  52   40   8    8
MERG   2
FMAP   2
PLAN   20
ACTA
BOND   $H
CONF
LIST   4
L.S.  10
WGHT    0.062900    0.125900
FVAR       0.36943
MOLE    1
O2'   4    0.122897    0.465517    0.415878    11.00000    0.02383    0.02986 =
         0.01768   -0.00047   -0.00305   -0.00046
O1'   4    0.127709    0.659034    0.220194    11.00000    0.02311    0.03313 =
         0.02255   -0.00169   -0.00504    0.00412
N2'   3    0.367742    0.713277   -0.109909    11.00000    0.02162    0.02412 =
         0.01694   -0.00403   -0.00441   -0.00104
C12'  1    0.372483    0.877983   -0.297194    11.00000    0.02716    0.02360 =
         0.01997   -0.00599   -0.00686   -0.00077
AFIX  43
H12'  2    0.374740    0.819618   -0.345540    11.00000   -1.20000
AFIX   0
N1'   3    0.368046    0.728090    0.001804    11.00000    0.02140    0.02477 =
         0.01679   -0.00213   -0.00367   -0.00083
C2'   1    0.247993    0.489206    0.310450    11.00000    0.02126    0.02436 =
         0.01569   -0.00385   -0.00443   -0.00186
C1'   1    0.238392    0.593706    0.210999    11.00000    0.02069    0.02475 =
         0.01896   -0.00534   -0.00725   -0.00040
C13'  1    0.367105    0.835995   -0.173043    11.00000    0.01800    0.02095 =
         0.01984   -0.00454   -0.00447   -0.00115
C9'   1    0.365512    1.059795   -0.150963    11.00000    0.02188    0.02417 =
         0.02553   -0.00987   -0.00376   -0.00171
AFIX  43
H9'   2    0.362435    1.119651   -0.103928    11.00000   -1.20000
AFIX   0
C8'   1    0.365021    0.926599   -0.100331    11.00000    0.01867    0.02382 =
         0.02061   -0.00644   -0.00403   -0.00160
C3'   1    0.357876    0.406715    0.323600    11.00000    0.02641    0.02492 =
         0.02011   -0.00570   -0.00750    0.00089
AFIX  43
H3'   2    0.453100    0.403177    0.265433    11.00000   -1.20000
AFIX   0
C6'   1    0.375972    0.614471    0.093163    11.00000    0.02253    0.02761 =
         0.02038   -0.00039   -0.00412    0.00279
AFIX  23
H6C   2    0.468038    0.622549    0.113308    11.00000   -1.20000
H6D   2    0.382669    0.539727    0.058158    11.00000   -1.20000
AFIX   0
C5'   1    0.156501    0.367271    0.496089    11.00000    0.03186    0.02586 =
         0.02000    0.00082   -0.00828   -0.00354
AFIX  43
H5'   2    0.091706    0.332101    0.575880    11.00000   -1.20000
AFIX   0
C10'  1    0.370637    1.097985   -0.270976    11.00000    0.02600    0.02087 =
         0.02713   -0.00245   -0.00398   -0.00105
AFIX  43
H10'  2    0.371792    1.185249   -0.305989    11.00000   -1.20000
AFIX   0
C7'   1    0.365428    0.850573    0.012463    11.00000    0.02323    0.02817 =
         0.02008   -0.00746   -0.00575   -0.00218
AFIX  43
H7'   2    0.364135    0.879247    0.081693    11.00000   -1.20000
AFIX   0
C11'  1    0.374243    1.007505   -0.343511    11.00000    0.03026    0.02647 =
         0.01993   -0.00183   -0.00612    0.00069
AFIX  43
H11'  2    0.377911    1.037224   -0.424944    11.00000   -1.20000
AFIX   0
C4'   1    0.296944    0.327042    0.444707    11.00000    0.03779    0.02416 =
         0.02366   -0.00251   -0.01384    0.00198
AFIX  43
H4'   2    0.344394    0.260331    0.481390    11.00000   -1.20000
AFIX   0
MOLE    2
O1    4    0.346554    0.405134    0.722863    11.00000    0.02988    0.02343 =
         0.03207   -0.00622   -0.00422    0.00322
N1    3    0.130043    0.359976    0.958585    11.00000    0.01980    0.02404 =
         0.02235   -0.00475   -0.00664   -0.00064
O2    4    0.120382    0.669095    0.672893    11.00000    0.02897    0.02733 =
         0.03265   -0.00442   -0.00842    0.00286
N2    3    0.223407    0.354034    1.026851    11.00000    0.02244    0.02573 =
         0.02481   -0.00569   -0.00906   -0.00105
C1    1    0.248157    0.482336    0.741760    11.00000    0.02256    0.02001 =
         0.02482   -0.00563   -0.00648   -0.00288
C13   1    0.188513    0.234699    1.102040    11.00000    0.02070    0.02194 =
         0.02202   -0.00490   -0.00486   -0.00015
C6    1    0.131532    0.477463    0.868786    11.00000    0.02277    0.02200 =
         0.02381   -0.00379   -0.00593    0.00014
AFIX  23
H6A   2    0.153628    0.549974    0.898561    11.00000   -1.20000
H6B   2    0.030748    0.486174    0.861254    11.00000   -1.20000
AFIX   0
C8    1    0.073070    0.167237    1.080449    11.00000    0.01836    0.02387 =
         0.02251   -0.00649   -0.00438   -0.00084
C12   1    0.252047    0.176595    1.193358    11.00000    0.02458    0.02808 =
         0.02834   -0.00688   -0.01127    0.00060
AFIX  43
H12   2    0.327770    0.219888    1.207866    11.00000   -1.20000
AFIX   0
C10   1    0.083332   -0.013239    1.238731    11.00000    0.03056    0.02291 =
         0.03043   -0.00106   -0.00660   -0.00064
AFIX  43
H10   2    0.050059   -0.096097    1.285896    11.00000   -1.20000
AFIX   0
C7    1    0.039166    0.252811    0.985980    11.00000    0.01856    0.02546 =
         0.02419   -0.00681   -0.00609   -0.00132
AFIX  43
H7    2   -0.031785    0.238903    0.949203    11.00000   -1.20000
AFIX   0
C2    1    0.237652    0.589318    0.643619    11.00000    0.02384    0.02171 =
         0.02661   -0.00761   -0.00799    0.00098
C9    1    0.020257    0.040705    1.150609    11.00000    0.02322    0.02474 =
         0.02973   -0.00582   -0.00552   -0.00313
AFIX  43
H9    2   -0.054998   -0.004315    1.137169    11.00000   -1.20000
AFIX   0
C11   1    0.198547    0.054751    1.259596    11.00000    0.03200    0.03020 =
         0.02931   -0.00489   -0.01282    0.00511
AFIX  43
H11   2    0.238821    0.015066    1.320255    11.00000   -1.20000
AFIX   0
C3    1    0.325606    0.630338    0.522307    11.00000    0.02940    0.03176 =
         0.02667   -0.01176   -0.00451   -0.00657
AFIX  43
H3    2    0.412156    0.593584    0.479532    11.00000   -1.20000
AFIX   0
C4    1    0.256987    0.741213    0.475035    11.00000    0.04906    0.03203 =
         0.02676    0.00024   -0.01803   -0.01047
AFIX  43
H4    2    0.290210    0.790982    0.394540    11.00000   -1.20000
AFIX   0
C5    1    0.135240    0.760445    0.568530    11.00000    0.03930    0.02767 =
         0.04257   -0.00026   -0.02156    0.00076
AFIX  43
H5    2    0.070320    0.827048    0.562485    11.00000   -1.20000
HKLF 4
REM  gt30 in P -1
REM R1 =  0.0441 for   4130 Fo > 4sig(Fo)  and  0.0552 for all   5256 data
REM    307 parameters refined using      0 restraints
END
WGHT      0.0630      0.1262
REM Highest difference peak  0.347,  deepest hole -0.329,  1-sigma level  0.049
Q1    1   0.3248  0.6889  0.4574  11.00000  0.05    0.35
Q2    1   0.3748  0.8564 -0.2336  11.00000  0.05    0.29
Q3    1   0.3594  0.5652  0.5531  11.00000  0.05    0.28
Q4    1   0.3264  0.3561  0.3804  11.00000  0.05    0.25
Q5    1   0.1223  0.1914  1.1002  11.00000  0.05    0.25
Q6    1   0.3459  1.0653 -0.2009  11.00000  0.05    0.24
Q7    1   0.3630  0.8919 -0.1422  11.00000  0.05    0.24
Q8    1   0.1892  0.2250  1.1555  11.00000  0.05    0.23
Q9    1   0.4060  0.9013 -0.0548  11.00000  0.05    0.23
Q10   1   0.0345  0.3430  0.5711  11.00000  0.05    0.22
Q11   1   0.3202  0.6344  0.5792  11.00000  0.05    0.21
Q12   1   0.0744  0.0036  1.1861  11.00000  0.05    0.21
Q13   1   0.0715  0.1771  1.0241  11.00000  0.05    0.20
Q14   1   0.2608  0.5662  0.6960  11.00000  0.05    0.19
Q15   1   0.2618  0.5985  0.5520  11.00000  0.05    0.19
Q16   1   0.0473  0.8325  0.6140  11.00000  0.05    0.19
Q17   1   0.2338  0.1945  1.1341  11.00000  0.05    0.19
Q18   1   0.1815  0.7207  0.5172  11.00000  0.05    0.19
Q19   1  -0.0419  0.2935  0.9189  11.00000  0.05    0.19
Q20   1   0.0229  0.0181  1.2211  11.00000  0.05    0.18
;
data_global
_journal_date_recd_electronic     2014-03-19
_journal_date_accepted     2014-03-25
_journal_name_full     'Acta Crystallographica, Section E'
_journal_year     2014
_journal_volume     70
_journal_issue      4
_journal_page_first     o505
_journal_page_last     o505
_journal_paper_category     QO
_journal_paper_doi     10.1107/S1600536814006606
_journal_coeditor_code     SU2716
_publ_contact_author
;
Dr. Tuncer H\"okelek
Hacettepe University
Department of Physics
06800 Beytepe
Ankara
Turkey
;
_publ_contact_author_email     merzifon@hacettepe.edu.tr
_publ_contact_author_fax     '90(312)2352550'
_publ_contact_author_phone     '90(312)2977242'
_publ_section_title
;
1-(Furan-2-yl)-2-(2<i>H</i>-indazol-2-yl)ethanone
;
loop_
    _publ_author_name
    _publ_author_address
    '\"Ozel G\"uven, \"Ozden'
;
Department of Chemistry,
B\"ulent Ecevit University,
67100 Zonguldak,
Turkey
;
    'T\"urk, G\"okhan'
;
Department of Chemistry,
B\"ulent Ecevit University,
67100 Zonguldak,
Turkey
;
    'Adler, Philip D. F.'
;
Department of Chemistry,
Southampton University,
SO17 1BJ Southampton
England
;
    'Coles, Simon J.'
;
Department of Chemistry,
Southampton University,
SO17 1BJ Southampton
England
;
    'H\"okelek, Tuncer'
;
Department of Physics,
Hacettepe University,
06800 Beytepe
Ankara
Turkey
;
