# Supplementary material for: 1-(Furan-2-yl)-2-(2H-indazol-2-yl)ethanone
Source: Acta Crystallogr Sect E Struct Rep Online. 2014 Mar 29;70(Pt 4):o505. doi: 10.1107/S1600536814006606 (PMC3998540; doi:10.1107/S1600536814006606)
Supplement: Supplementary file 2 [file e-70-0o505-Isup2.hkl]

#
# h,k,l, Fc-squared, Fo-squared, sigma(Fo-squared) and status flag
#
data_I
_shelx_title ' gt30 in P -1'
_shelx_refln_list_code          4
_shelx_F_calc_maximum      141.96
_exptl_crystal_F_000       471.91
_reflns_d_resolution_high  0.7404
 
loop_
 _symmetry_equiv_pos_as_xyz
 'x, y, z'
 '-x, -y, -z'
 
_cell_length_a     9.2899
_cell_length_b    10.6863
_cell_length_c    11.7826
_cell_angle_alpha  77.046
_cell_angle_beta   70.780
_cell_angle_gamma  88.930
 
_shelx_F_squared_multiplier     1.000
 
loop_
 _refln_index_h
 _refln_index_k
 _refln_index_l
 _refln_F_squared_calc
 _refln_F_squared_meas
 _refln_F_squared_sigma
 _refln_observed_status
   2   0   0     6706.38     6475.36    102.08 o
   3   0   0     2009.66     2158.26     31.79 o
   4   0   0     6658.28     6459.67    107.39 o
   5   0   0      153.74      161.28      3.88 o
   6   0   0        2.44        4.66      0.89 o
   7   0   0      717.79      793.33     23.96 o
   8   0   0     2123.22     2266.23     95.00 o
   9   0   0       11.05       13.52      2.54 o
  10   0   0      325.55      316.10     28.61 o
  11   0   0       29.74       24.03      3.59 o
 -11   1   0      148.42      140.78      6.85 o
 -10   1   0      111.58      113.75      7.25 o
  -9   1   0      652.51      661.56     51.95 o
  -8   1   0       57.12       67.64      3.55 o
  -7   1   0        0.66        0.58      1.47 o
  -6   1   0       23.68       23.88      1.83 o
  -5   1   0     2246.32     2367.96     50.81 o
  -4   1   0       17.76       25.19      1.17 o
  -3   1   0      378.86      335.55      8.82 o
  -2   1   0     8770.63     8905.09    176.43 o
   1   1   0      120.00      106.50      1.91 o
   2   1   0      185.58      169.82      2.63 o
   3   1   0     4944.52     4623.65     71.48 o
   4   1   0        0.27        2.99      0.69 o
   5   1   0        5.24        4.70      0.83 o
   6   1   0       13.98       11.37      0.98 o
   7   1   0     1347.04     1439.98     33.38 o
   8   1   0      246.52      272.48      9.38 o
   9   1   0        5.96        8.18      2.15 o
  10   1   0       21.51       25.18      6.15 o
  11   1   0      324.87      309.06     15.02 o
 -11   2   0        0.20        0.26      1.67 o
 -10   2   0        0.19       -0.45      1.55 o
  -9   2   0        8.88        9.39      2.15 o
  -8   2   0       66.12       65.68      3.41 o
  -7   2   0       96.32       95.04      3.78 o
  -6   2   0       40.54       44.32      2.43 o
  -5   2   0      531.27      533.11     17.28 o
  -4   2   0        2.90        4.35      0.83 o
  -3   2   0       42.90       39.09      1.33 o
  -2   2   0      242.55      258.05      4.70 o
  -1   2   0        1.62        0.93      0.57 o
   0   2   0       68.52       59.15      1.91 o
   1   2   0        0.01        0.50      0.35 o
   2   2   0      212.71      229.43      3.65 o
   3   2   0       40.13       40.87      1.02 o
   4   2   0       49.00       45.89      1.17 o
   5   2   0      201.82      226.61      4.38 o
   6   2   0       35.24       40.75      1.48 o
   7   2   0        7.79        6.73      1.53 o
   8   2   0       61.41       62.02      4.06 o
   9   2   0       93.93      103.31      5.94 o
  10   2   0        8.43        7.62      2.78 o
  11   2   0        0.02       -0.88      2.20 o
 -11   3   0        4.46        5.67      2.18 o
 -10   3   0       40.70       49.70      7.62 o
  -9   3   0      220.59      233.26     20.66 o
  -8   3   0       10.60       13.00      2.12 o
  -7   3   0        1.54        0.58      1.40 o
  -6   3   0       75.08       74.71      3.18 o
  -5   3   0      823.17      865.63     22.25 o
  -4   3   0      322.15      339.06      6.39 o
  -3   3   0      168.04      186.72      5.65 o
  -2   3   0        2.42        1.91      0.53 o
  -1   3   0     1857.44     1815.37     32.01 o
   0   3   0     1478.68     1493.57     36.53 o
   1   3   0      391.82      355.83      5.27 o
   2   3   0       17.69       16.50      0.63 o
   3   3   0      382.64      341.52      5.44 o
   4   3   0      371.22      369.95      7.39 o
   5   3   0      423.71      409.06      9.03 o
   6   3   0      254.93      272.79      6.52 o
   7   3   0       67.64       65.90      2.64 o
   8   3   0        0.00        0.80      1.22 o
   9   3   0       18.51       18.57      2.08 o
  10   3   0       38.08       37.59      4.32 o
  11   3   0       16.40       15.09      3.15 o
 -11   4   0       24.11       25.49      2.93 o
 -10   4   0        5.78        4.58      2.56 o
  -9   4   0       71.24       66.92      5.53 o
  -8   4   0        0.13        0.27      1.68 o
  -7   4   0      256.50      246.58     16.34 o
  -6   4   0       39.00       47.95      2.51 o
  -5   4   0      176.41      213.65      6.16 o
  -4   4   0      129.97      141.53      8.98 o
  -3   4   0     1007.68     1141.14     18.27 o
  -2   4   0       23.18       28.10      1.07 o
  -1   4   0      414.39      447.28      7.60 o
   0   4   0      244.58      263.98      8.83 o
   1   4   0     1561.55     1533.68     30.92 o
   2   4   0      765.75      771.66     13.30 o
   3   4   0      176.09      147.65      2.59 o
   4   4   0     1098.42     1115.30     19.99 o
   5   4   0      103.98      100.76      2.93 o
   6   4   0      467.20      499.00     11.28 o
   7   4   0        0.17        0.36      1.08 o
   8   4   0       53.95       55.01      2.57 o
   9   4   0        2.38        2.24      2.17 o
  10   4   0        1.97        2.02      1.88 o
  11   4   0        9.52        3.66      2.86 o
 -10   5   0        3.62        4.91      2.56 o
  -9   5   0       68.76       56.37      7.91 o
  -8   5   0       62.46       56.90      6.74 o
  -7   5   0       23.77       18.83      2.17 o
  -6   5   0       41.48       41.05      2.79 o
  -5   5   0      163.93      218.66      6.16 o
  -4   5   0      105.57      107.27      3.49 o
  -3   5   0      637.48      689.50     18.24 o
  -2   5   0       23.10       33.78      1.39 o
  -1   5   0      124.11      129.54      2.55 o
   0   5   0       92.51      101.13      2.90 o
   1   5   0      103.08       93.10      1.93 o
   2   5   0        0.58        2.82      0.80 o
   3   5   0      308.28      298.40      6.71 o
   4   5   0       22.32       16.96      0.80 o
   5   5   0      318.37      307.89      7.07 o
   6   5   0       34.01       41.37      3.01 o
   7   5   0      133.14      130.97      3.95 o
   8   5   0       69.06       64.66      2.93 o
   9   5   0       12.94       13.09      2.76 o
  10   5   0       15.57       19.92      2.82 o
 -10   6   0        5.31        4.32      2.42 o
  -9   6   0       32.97       54.51      4.76 o
  -8   6   0        8.04        3.44      2.34 o
  -7   6   0      296.51      312.87     13.34 o
  -6   6   0       28.83       36.53      2.85 o
  -5   6   0      970.59     1105.13     34.55 o
  -4   6   0      128.58      128.67      5.61 o
  -3   6   0      236.19      226.12      8.72 o
  -2   6   0      172.70      177.71      4.79 o
  -1   6   0     1416.93     1568.01     40.62 o
   0   6   0       90.82       87.42      6.63 o
   1   6   0      127.44      111.76      2.60 o
   2   6   0      225.72      214.67      5.61 o
   3   6   0      401.07      431.50      9.10 o
   4   6   0        6.57        4.20      0.74 o
   5   6   0      115.23      111.63      3.24 o
   6   6   0      885.56      872.48     19.33 o
   7   6   0       37.92       40.18      2.00 o
   8   6   0       10.83        8.24      4.95 o
   9   6   0        2.97        3.34      2.23 o
  10   6   0       76.26       55.11     10.29 o
 -10   7   0        0.10        1.17      1.81 o
  -9   7   0        1.22        0.30      1.54 o
  -8   7   0        1.92        3.22      1.79 o
  -7   7   0      600.57      687.76     23.30 o
  -6   7   0       33.71       40.35      3.33 o
  -5   7   0      363.44      398.31     11.00 o
  -4   7   0       13.79       19.34      2.42 o
  -3   7   0       94.83      100.24      5.20 o
  -2   7   0      155.85      163.99      4.66 o
  -1   7   0        0.53        0.48      0.68 o
   0   7   0      124.45      121.98      5.99 o
   1   7   0     1373.54     1491.54     30.79 o
   2   7   0       91.41       92.64      2.34 o
   3   7   0     1428.72     1399.54     54.44 o
   4   7   0       10.96       11.44      1.32 o
   5   7   0       92.94       86.76      2.83 o
   6   7   0        7.42        7.98      1.75 o
   7   7   0        4.32        5.31      1.87 o
   8   7   0        2.39        1.71      1.91 o
   9   7   0      104.93      111.30      8.28 o
  -9   8   0       56.72       59.07      5.06 o
  -8   8   0       31.98       41.81      2.83 o
  -7   8   0      113.90      119.47      4.68 o
  -6   8   0       29.07       35.98      2.46 o
  -5   8   0        0.99        2.49      2.20 o
  -4   8   0       11.35        5.72      2.78 o
  -3   8   0       53.81       49.31      3.88 o
  -2   8   0        0.05       -0.37      1.39 o
  -1   8   0      281.29      276.20     20.70 o
   0   8   0      328.07      339.97      6.34 o
   1   8   0      437.27      473.03      9.91 o
   2   8   0       53.83       54.14      1.83 o
   3   8   0       91.51       91.20      3.27 o
   4   8   0      123.68      120.77      4.62 o
   5   8   0        9.87       11.26      1.29 o
   6   8   0       25.97       28.39      1.70 o
   7   8   0      140.22      134.31      8.72 o
   8   8   0        0.74        1.91      4.25 o
  -9   9   0       45.09       46.92     10.22 o
  -8   9   0        4.78        3.96      2.93 o
  -7   9   0      103.67      122.00      7.40 o
  -6   9   0        0.02        0.07      1.83 o
  -5   9   0        4.54       10.99      2.64 o
  -4   9   0      182.40      198.72      9.60 o
  -3   9   0      483.95      490.05     18.98 o
  -2   9   0      715.35      781.23     29.31 o
  -1   9   0      357.94      371.79     14.43 o
   0   9   0      207.23      196.99      3.99 o
   1   9   0       24.09       22.54      1.05 o
   2   9   0      203.65      207.10      4.73 o
   3   9   0      116.46      112.32      5.42 o
   4   9   0       30.16       34.33      2.30 o
   5   9   0      326.15      307.72     31.43 o
   6   9   0        1.04        1.98      3.88 o
   7   9   0      192.67      186.92     11.50 o
   8   9   0      120.25      113.13      8.57 o
  -8  10   0        5.35        3.44      3.44 o
  -7  10   0        7.86        9.75      3.08 o
  -6  10   0       38.44       52.32      4.62 o
  -5  10   0       30.62       26.82      3.96 o
  -4  10   0       41.85       39.86      3.81 o
  -3  10   0       96.89      107.56      5.86 o
  -2  10   0      919.30     1028.45     39.86 o
  -1  10   0      479.80      537.39     14.45 o
   0  10   0       51.71       47.19      3.33 o
   1  10   0       61.32       58.78      2.06 o
   2  10   0      517.54      522.39     17.99 o
   3  10   0       98.06      105.44      6.08 o
   4  10   0        2.16        3.00      2.49 o
   5  10   0       68.39       60.44      4.62 o
   6  10   0      273.62      308.62     16.49 o
   7  10   0      252.73      269.06     13.85 o
  -7  11   0       38.06       40.30      4.62 o
  -6  11   0      101.87      108.96      6.67 o
  -5  11   0       93.98       96.13      6.81 o
  -4  11   0      107.64      118.92      6.52 o
  -3  11   0        0.27       -0.07      1.98 o
  -2  11   0       70.25       80.01      4.98 o
  -1  11   0       22.52       27.45      1.72 o
   0  11   0        0.30        0.93      1.37 o
   1  11   0       21.74       19.77      2.97 o
   2  11   0        1.12        0.59      1.98 o
   3  11   0        0.64        0.51      1.98 o
   4  11   0       40.17       36.42      4.25 o
   5  11   0        5.58        6.81      3.30 o
   6  11   0       36.08       38.03      5.13 o
  -5  12   0        1.95        0.51      2.49 o
  -4  12   0        1.06        1.32      2.49 o
  -3  12   0        5.38        4.62      2.42 o
  -2  12   0       35.47       35.77      2.64 o
  -1  12   0        5.65        3.63      1.44 o
   0  12   0      168.01      155.55     16.30 o
   1  12   0       28.68       24.86      2.16 o
   2  12   0       29.29       27.11      3.37 o
   3  12   0        2.80        1.32      2.34 o
   4  12   0       27.63       25.79      4.25 o
  -3  13   0        2.56        3.96      2.34 o
  -2  13   0       88.39      107.27     16.93 o
  -1  13   0        2.95        1.13      1.55 o
   0  13   0        0.05       -2.20      2.27 o
   1  13   0       26.77       34.15      3.88 o
   2  13   0      184.53      209.93     11.21 o
  -1 -13   1       14.62       12.53      3.22 o
   0 -13   1        9.93        8.23      1.96 o
   1 -13   1        2.30        1.00      1.74 o
   2 -13   1       11.39        9.42      2.20 o
   3 -13   1        5.26        4.66      1.74 o
  -3 -12   1        1.60        1.32      3.30 o
  -2 -12   1       19.81       23.01      3.52 o
  -1 -12   1        3.23        2.56      1.34 o
   0 -12   1       11.12        8.20      1.76 o
   1 -12   1        9.80       11.83      1.81 o
   2 -12   1        4.21        2.87      1.15 o
   3 -12   1        1.73        0.37      1.83 o
   4 -12   1       21.62       22.13      3.74 o
   5 -12   1        0.41        0.44      2.34 o
   6 -12   1        4.39        3.59      2.56 o
  -5 -11   1       18.56       22.06      4.76 o
  -4 -11   1        3.37        4.43      1.42 o
  -3 -11   1       13.92       17.22      3.52 o
  -2 -11   1      119.44      120.75      7.03 o
  -1 -11   1        4.67        6.71      2.27 o
   0 -11   1        9.03        3.28      1.72 o
   1 -11   1       42.33       42.93      2.84 o
   2 -11   1       90.68       95.06      5.33 o
   3 -11   1        0.64        3.08      2.05 o
   4 -11   1        3.80        4.25      2.12 o
   5 -11   1       39.32       34.88      4.25 o
   6 -11   1        2.44        1.25      2.42 o
   7 -11   1       30.21       30.41      4.03 o
  -6 -10   1       38.38       40.74      6.30 o
  -5 -10   1       29.71       29.70      2.42 o
  -4 -10   1       49.58       45.23      2.54 o
  -3 -10   1      148.58      152.11      8.57 o
  -2 -10   1        1.24        1.10      2.12 o
  -1 -10   1       48.50       42.78      2.37 o
   0 -10   1       66.38       61.79      2.79 o
   1 -10   1       65.83       62.38      2.31 o
   2 -10   1       11.99       12.31      2.42 o
   3 -10   1        1.39        2.27      1.83 o
   4 -10   1       74.18       77.30      4.98 o
   5 -10   1      220.74      240.99     11.72 o
   6 -10   1      127.36      127.64      7.33 o
   7 -10   1       93.07       94.59      6.81 o
   8 -10   1        0.23        0.29      2.34 o
  -7  -9   1       11.24       16.27      4.47 o
  -6  -9   1        0.05       -0.15      3.30 o
  -5  -9   1        7.98        6.59      1.81 o
  -4  -9   1      169.44      180.76      6.00 o
  -3  -9   1       27.60       27.11      4.03 o
  -2  -9   1       35.57       34.47      2.53 o
  -1  -9   1       35.89       35.85      1.53 o
   0  -9   1      289.64      269.44      7.69 o
   1  -9   1      123.56      110.37      2.61 o
   2  -9   1        0.52        1.47      1.83 o
   3  -9   1      128.38      153.80      7.84 o
   4  -9   1      194.98      200.99      9.23 o
   5  -9   1       84.32      109.62      5.86 o
   6  -9   1       75.37       97.53      6.01 o
   7  -9   1       16.86       15.24      1.68 o
   8  -9   1       69.98       83.54     11.32 o
   9  -9   1       40.14       50.22      6.12 o
  -8  -8   1       18.31       26.45      5.06 o
  -7  -8   1        4.53        5.94      4.76 o
  -6  -8   1       58.97       71.70      4.07 o
  -5  -8   1       74.91       63.07      3.13 o
  -4  -8   1        2.70        2.09      0.91 o
  -3  -8   1       42.65       51.11      2.25 o
  -2  -8   1       22.42       19.91      1.55 o
  -1  -8   1      145.71      135.90      3.82 o
   0  -8   1       16.70       19.99      1.20 o
   1  -8   1        2.42        2.34      0.93 o
   2  -8   1      259.24      251.86     16.89 o
   3  -8   1       85.71       86.61      5.20 o
   4  -8   1       21.90       25.87      3.30 o
   5  -8   1      351.60      364.52     25.02 o
   6  -8   1       77.63       72.31      3.28 o
   7  -8   1       26.07       33.34      2.45 o
   8  -8   1      111.17      117.86      4.94 o
   9  -8   1       23.61       27.74      2.86 o
  10  -8   1       16.73       24.40      3.96 o
  -9  -7   1        9.78        9.31      4.54 o
  -8  -7   1        2.03        1.76      3.59 o
  -7  -7   1        4.35        2.70      1.19 o
  -6  -7   1       48.44       50.78      2.17 o
  -5  -7   1        6.54        7.68      1.28 o
  -4  -7   1        9.86       10.76      1.21 o
  -3  -7   1      124.79      117.31      3.76 o
  -2  -7   1      104.72      110.07      3.34 o
  -1  -7   1        0.48        0.15      0.59 o
   0  -7   1      169.71      180.06      6.36 o
   1  -7   1       19.19       16.06      1.17 o
   2  -7   1       99.32       86.18      5.83 o
   3  -7   1      310.13      338.45     12.53 o
   4  -7   1       49.91       41.43      2.36 o
   5  -7   1       56.50       70.36      4.54 o
   6  -7   1      163.84      174.56      5.72 o
   7  -7   1        6.81        9.33      3.41 o
   8  -7   1        6.59        8.43      2.07 o
   9  -7   1        0.45        0.45      1.78 o
  10  -7   1       25.63       25.86      4.32 o
  -9  -6   1        9.11        7.25      4.91 o
  -8  -6   1        1.30        2.07      1.84 o
  -7  -6   1        8.48        7.30      1.38 o
  -6  -6   1       54.35       59.05      2.46 o
  -5  -6   1       50.87       45.35      2.01 o
  -4  -6   1      469.47      448.81      9.70 o
  -3  -6   1      216.48      227.92     14.91 o
  -2  -6   1       47.56       49.69      1.99 o
  -1  -6   1        2.29        5.89      0.78 o
   0  -6   1       27.36       23.67      0.87 o
   1  -6   1      594.58      651.22     17.81 o
   2  -6   1       55.17       53.89      2.04 o
   3  -6   1      177.49      196.19      4.31 o
   4  -6   1      198.29      203.06      5.75 o
   5  -6   1       27.33       27.71      1.86 o
   6  -6   1        1.58        2.73      1.46 o
   7  -6   1       10.19       14.53      2.00 o
   8  -6   1       21.71       18.32      3.00 o
   9  -6   1       48.98       54.95      4.91 o
  10  -6   1        6.96        3.66      2.93 o
 -10  -5   1       24.34       26.20      4.51 o
  -9  -5   1       16.72       22.51      4.73 o
  -8  -5   1      270.82      276.36      7.31 o
  -7  -5   1       16.15       19.01      1.74 o
  -6  -5   1       10.87       10.35      1.50 o
  -5  -5   1       16.48       20.47      1.52 o
  -4  -5   1      221.86      207.82      4.91 o
  -3  -5   1       73.94       80.33      1.62 o
  -2  -5   1        3.12        3.02      0.65 o
  -1  -5   1     1720.70     1801.44     36.90 o
   0  -5   1       41.20       47.07      1.11 o
   1  -5   1       62.46       68.22      1.82 o
   2  -5   1        3.18        2.73      0.61 o
   3  -5   1     1530.19     1710.04     35.69 o
   4  -5   1      103.42      110.48      3.52 o
   5  -5   1        0.32        0.84      1.23 o
   6  -5   1       13.59       10.77      2.34 o
   7  -5   1      713.47      764.53     29.46 o
   8  -5   1       43.25       45.80      3.96 o
   9  -5   1        0.12       -0.44      2.05 o
  10  -5   1       91.90      115.77      6.67 o
  11  -5   1        5.91        6.59      3.37 o
 -10  -4   1       17.24       17.09      3.33 o
  -9  -4   1       36.74       31.26      2.87 o
  -8  -4   1      252.06      259.57      8.50 o
  -7  -4   1       41.31       41.46      2.40 o
  -6  -4   1      564.93      591.80     15.66 o
  -5  -4   1       51.66       49.78      1.99 o
  -4  -4   1      260.85      261.65      4.98 o
  -3  -4   1      208.95      206.84      3.43 o
  -2  -4   1        3.21        2.56      0.46 o
  -1  -4   1      180.16      208.29      3.67 o
   0  -4   1       55.04       58.21      1.19 o
   1  -4   1       47.49       53.68      1.46 o
   2  -4   1      410.46      418.70      6.58 o
   3  -4   1      248.36      240.77      5.93 o
   4  -4   1        1.01        1.58      0.92 o
   5  -4   1       80.46       63.53      3.74 o
   6  -4   1      164.11      146.76      6.96 o
   7  -4   1        9.44        9.01      2.64 o
   8  -4   1      153.95      171.46      8.13 o
   9  -4   1       59.52       68.44      4.84 o
  10  -4   1      131.03      149.84      7.99 o
  11  -4   1        1.49        1.25      2.93 o
 -11  -3   1        0.88        0.00      1.61 o
 -10  -3   1        0.81        1.17      2.05 o
  -9  -3   1       59.06       56.58      2.75 o
  -8  -3   1      102.11      116.86      3.73 o
  -7  -3   1       48.50       50.46      2.52 o
  -6  -3   1        9.09        9.26      1.51 o
  -5  -3   1       50.24       50.71      1.98 o
  -4  -3   1      133.61      128.51      2.75 o
  -3  -3   1       83.80       77.98      1.74 o
  -2  -3   1      927.57      941.37     14.52 o
  -1  -3   1     1224.55     1172.98     17.99 o
   0  -3   1      814.16      779.87     11.64 o
   1  -3   1        5.91        2.60      0.48 o
   2  -3   1      109.47      112.00      3.88 o
   3  -3   1      772.62      794.27     16.30 o
   4  -3   1      693.52      704.90     14.92 o
   5  -3   1      179.64      207.21      5.88 o
   6  -3   1       49.37       57.34      2.96 o
   7  -3   1        0.26        1.24      1.50 o
   8  -3   1        1.76        0.44      1.48 o
   9  -3   1       15.73       14.37      2.33 o
  10  -3   1       23.87       20.32      2.45 o
  11  -3   1       40.25       39.57      4.32 o
 -11  -2   1        1.73        1.25      2.34 o
 -10  -2   1       82.30       83.09      5.35 o
  -9  -2   1        1.94        0.75      1.48 o
  -8  -2   1       23.68       29.56      2.14 o
  -7  -2   1       69.87       72.82      2.78 o
  -6  -2   1        0.27       -0.07      1.08 o
  -5  -2   1        7.95        9.65      0.90 o
  -4  -2   1       20.31       22.14      0.96 o
  -3  -2   1       34.86       40.88      1.12 o
  -2  -2   1       68.46       52.47      1.25 o
  -1  -2   1       10.63       11.57      0.52 o
   0  -2   1       44.79       38.79      1.11 o
   1  -2   1      333.41      293.27      4.93 o
   2  -2   1     1083.16      990.12     19.78 o
   3  -2   1       34.75       26.29      0.98 o
   4  -2   1      185.46      166.39      3.44 o
   5  -2   1      156.00      138.60      3.42 o
   6  -2   1       22.24       28.94      2.06 o
   7  -2   1      198.20      202.13      6.53 o
   8  -2   1      101.68      102.68      4.35 o
   9  -2   1        5.90        5.63      2.18 o
  10  -2   1      127.94      139.91     15.20 o
  11  -2   1       32.31       37.75      3.26 o
 -11  -1   1       31.88       32.17      3.88 o
 -10  -1   1       32.82       32.25      7.14 o
  -9  -1   1       19.31       19.97      2.52 o
  -8  -1   1        0.02        1.80      1.61 o
  -7  -1   1        0.00       -0.40      1.27 o
  -6  -1   1        6.08        6.29      1.40 o
  -5  -1   1       82.59       64.00      1.89 o
  -4  -1   1        4.20        2.58      0.67 o
  -3  -1   1      266.24      292.45      4.43 o
  -2  -1   1      704.23      677.01      9.52 o
  -1  -1   1      224.23      230.55      3.61 o
   0  -1   1     5206.61     4792.45     88.97 o
   1  -1   1      700.10      625.58     14.50 o
   2  -1   1       53.62       48.84      1.68 o
   3  -1   1      342.33      366.47      6.47 o
   4  -1   1      131.83      123.18      2.46 o
   5  -1   1       19.29       18.56      1.01 o
   6  -1   1        4.50        3.97      0.86 o
   7  -1   1      190.21      207.70      6.54 o
   8  -1   1        4.54        5.37      1.76 o
   9  -1   1       22.48       20.70      2.51 o
  10  -1   1        2.84        5.50      1.92 o
  11  -1   1       75.34       71.60     10.33 o
 -11   0   1       19.85       20.15      3.44 o
 -10   0   1        3.04        3.45      1.91 o
  -9   0   1      270.64      274.60     16.27 o
  -8   0   1       91.72       87.51      3.90 o
  -7   0   1      205.62      213.16      6.69 o
  -6   0   1       84.57       91.73      3.74 o
  -5   0   1     3757.97     3763.57     82.93 o
  -4   0   1      396.15      408.16      6.22 o
  -3   0   1       90.89      104.38      1.87 o
  -2   0   1     8745.30     8693.27    140.65 o
  -1   0   1       65.47       46.60      0.98 o
   2   0   1     1383.82     1418.36     22.08 o
   3   0   1     3681.98     3318.65     54.80 o
   4   0   1       24.70       36.12      1.41 o
   5   0   1       60.97       74.11      1.94 o
   6   0   1      208.17      199.77      4.67 o
   7   0   1      843.11      906.22     35.46 o
   8   0   1       14.40       16.01      3.70 o
   9   0   1       58.37       59.46      4.73 o
  10   0   1       65.46       55.72      6.01 o
  11   0   1       60.55       64.04      5.20 o
 -11   1   1       26.00       23.61      4.87 o
 -10   1   1      177.52      151.17     14.36 o
  -9   1   1      103.82       91.47      4.51 o
  -8   1   1        1.25        2.87      1.83 o
  -7   1   1      248.70      253.74      7.54 o
  -6   1   1      146.87      146.75      5.83 o
  -5   1   1      875.05      903.74     32.75 o
  -4   1   1        0.25        1.41      0.75 o
  -3   1   1      277.70      255.01      4.26 o
  -2   1   1    15318.52    15123.72    314.08 o
  -1   1   1       34.09       33.30      2.24 o
   2   1   1    14655.39    13720.61    326.30 o
   3   1   1     2860.34     2823.41     42.11 o
   4   1   1       32.54       37.59      1.18 o
   5   1   1     3428.57     3533.55     66.79 o
   6   1   1      610.38      574.68     10.59 o
   7   1   1      102.11       97.33      6.14 o
   8   1   1        8.28        9.40      2.10 o
   9   1   1      261.16      257.81      8.19 o
  10   1   1      475.47      450.64     32.35 o
  11   1   1       15.07       15.02      3.44 o
 -11   2   1        1.32        1.98      2.15 o
 -10   2   1        0.27        0.04      1.61 o
  -9   2   1        4.92        3.04      1.91 o
  -8   2   1        0.50        1.88      1.74 o
  -7   2   1      310.03      339.15      9.78 o
  -6   2   1        0.27        0.01      1.21 o
  -5   2   1      134.78      115.91      4.14 o
  -4   2   1      282.61      315.00      5.42 o
  -3   2   1      194.47      184.47      5.10 o
  -2   2   1      715.20      686.12     11.85 o
  -1   2   1       70.27       97.96      2.04 o
   0   2   1     3384.41     3268.90     59.23 o
   1   2   1      105.01       99.49      1.64 o
   2   2   1      281.16      272.35      4.20 o
   3   2   1     1003.38      933.70     14.57 o
   4   2   1       11.99       10.49      0.69 o
   5   2   1      467.25      516.80     10.49 o
   6   2   1        1.27        1.83      0.65 o
   7   2   1      155.68      158.40      5.77 o
   8   2   1      112.98      122.17      3.85 o
   9   2   1       44.00       42.88      2.91 o
  10   2   1      105.53      107.12      6.59 o
  11   2   1       11.14        8.87      3.88 o
 -11   3   1        2.06        3.93      2.38 o
 -10   3   1        0.00        0.51      1.55 o
  -9   3   1        4.51        3.29      2.12 o
  -8   3   1       79.82       77.05     11.83 o
  -7   3   1        9.61        8.10      2.09 o
  -6   3   1        2.19        0.94      1.37 o
  -5   3   1       18.34       16.78      1.85 o
  -4   3   1      137.50      131.52      5.20 o
  -3   3   1        2.83        6.29      0.90 o
  -2   3   1      239.09      197.07      6.25 o
  -1   3   1      224.48      197.60      3.52 o
   0   3   1      158.89      127.03      2.60 o
   1   3   1       38.54       34.48      0.95 o
   2   3   1      204.16      188.11      2.94 o
   3   3   1       31.84       39.06      1.05 o
   4   3   1      195.44      193.35      3.39 o
   5   3   1       45.96       47.64      1.80 o
   6   3   1       53.93       57.98      2.15 o
   7   3   1       28.01       24.60      1.26 o
   8   3   1      271.89      288.12     12.58 o
   9   3   1       35.66       37.28      2.25 o
  10   3   1       30.81       30.19      3.81 o
  11   3   1       26.38       23.74      4.18 o
 -11   4   1       26.05       24.25      4.76 o
 -10   4   1        0.56        0.22      1.84 o
  -9   4   1       22.56       24.47      2.57 o
  -8   4   1      128.25      135.72     15.90 o
  -7   4   1        0.26        0.26      1.37 o
  -6   4   1       80.82       87.68      3.55 o
  -5   4   1       40.61       50.17      3.30 o
  -4   4   1       12.48        9.84      1.91 o
  -3   4   1      301.30      322.77      5.96 o
  -2   4   1      294.30      260.10      4.54 o
  -1   4   1       15.91       19.34      0.77 o
   0   4   1        1.68        2.47      0.55 o
   1   4   1        5.25        2.33      0.51 o
   2   4   1       99.80      102.27      2.01 o
   3   4   1       46.71       51.96      1.22 o
   4   4   1       69.45       68.58      1.89 o
   5   4   1       46.37       51.47      2.12 o
   6   4   1       24.28       26.74      1.66 o
   7   4   1        9.69       12.43      1.53 o
   8   4   1        8.00        7.97      1.47 o
   9   4   1       59.80       60.84      4.10 o
  10   4   1       46.95       52.65      4.47 o
  11   4   1        0.75       -0.81      2.71 o
 -11   5   1        5.80        6.89      3.37 o
 -10   5   1       46.80       47.27      5.97 o
  -9   5   1        7.10       12.51      2.42 o
  -8   5   1       50.96       49.61      4.91 o
  -7   5   1        0.09       -0.06      1.27 o
  -6   5   1       43.97       40.36      2.90 o
  -5   5   1       41.77       48.95      2.43 o
  -4   5   1      107.19      102.23      3.63 o
  -3   5   1       47.17       47.14      1.96 o
  -2   5   1        6.50        7.52      1.00 o
  -1   5   1      210.44      224.94      4.08 o
   0   5   1       24.60       28.19      1.10 o
   1   5   1       67.44       75.27      1.68 o
   2   5   1        0.13        0.03      0.48 o
   3   5   1        0.23        0.07      0.46 o
   4   5   1      174.48      163.06      3.66 o
   5   5   1      232.27      216.00      6.26 o
   6   5   1      661.92      658.74     14.35 o
   7   5   1        4.87        3.33      1.20 o
   8   5   1       83.65       95.76      3.23 o
   9   5   1       98.33       94.90      4.73 o
  10   5   1       76.66       75.53      6.34 o
  11   5   1        0.18       -0.44      2.05 o
 -10   6   1        0.62        0.30      1.72 o
  -9   6   1       52.85       51.03      8.68 o
  -8   6   1        4.41        7.72      1.87 o
  -7   6   1       56.42       58.71      7.91 o
  -6   6   1       58.35       63.80      6.37 o
  -5   6   1      129.26      133.96      5.03 o
  -4   6   1        0.83        1.60      0.93 o
  -3   6   1        0.12        0.22      1.25 o
  -2   6   1       23.41       27.04      1.41 o
  -1   6   1      483.15      503.52     12.46 o
   0   6   1       34.42       34.07      1.52 o
   1   6   1      838.96      876.88     18.52 o
   2   6   1        1.97        2.40      0.62 o
   3   6   1       63.09       69.79      2.73 o
   4   6   1      713.94      717.22     12.95 o
   5   6   1       21.85       17.82      1.09 o
   6   6   1       83.73       91.89      2.90 o
   7   6   1        0.11        0.23      0.97 o
   8   6   1      227.01      218.20      7.75 o
   9   6   1        2.33        5.78      2.08 o
  10   6   1       44.58       40.00      7.58 o
  -9   7   1       15.89       18.17      3.15 o
  -8   7   1       67.08       69.50      4.80 o
  -7   7   1        4.82        4.62      1.97 o
  -6   7   1        7.32        5.96      1.88 o
  -5   7   1       12.67       17.01      1.80 o
  -4   7   1        9.08        8.43      2.71 o
  -3   7   1      107.49      139.22      6.45 o
  -2   7   1       44.51       44.33      3.30 o
  -1   7   1      325.46      354.19      9.01 o
   0   7   1      194.22      184.43      7.11 o
   1   7   1       79.85       62.36      2.35 o
   2   7   1       19.17       19.00      1.11 o
   3   7   1       84.81       80.61      2.97 o
   4   7   1      172.59      167.61      5.36 o
   5   7   1       31.20       32.50      1.64 o
   6   7   1       17.94       17.68      1.61 o
   7   7   1       22.97       22.09      2.64 o
   8   7   1        4.66        5.58      2.27 o
   9   7   1       22.13       29.79     11.87 o
  -9   8   1        6.58        5.98      2.11 o
  -8   8   1       30.25       37.80      3.27 o
  -7   8   1        3.08        2.89      1.73 o
  -6   8   1       56.94       65.73      5.06 o
  -5   8   1       60.31       72.54      5.50 o
  -4   8   1       52.51       55.03      3.96 o
  -3   8   1       55.43       49.24      3.81 o
  -2   8   1      112.86      121.12      5.42 o
  -1   8   1       38.66       49.31      3.00 o
   0   8   1       46.29       44.26      1.88 o
   1   8   1      272.22      255.32     11.58 o
   2   8   1       44.03       42.54      1.66 o
   3   8   1       19.51       15.31      2.34 o
   4   8   1       10.39       10.56      1.67 o
   5   8   1      251.97      237.44      9.51 o
   6   8   1       25.61       28.24      1.67 o
   7   8   1        0.01       -0.57      1.65 o
   8   8   1       88.53       81.96     10.95 o
   9   8   1       63.82       77.67      7.03 o
  -8   9   1       41.06       37.66      5.35 o
  -7   9   1      136.88      145.30      8.72 o
  -6   9   1       35.46       45.50      4.25 o
  -5   9   1       86.63       96.21      5.79 o
  -4   9   1      345.64      371.13     14.95 o
  -3   9   1      150.12      170.14      7.62 o
  -2   9   1       20.45       18.54      2.93 o
  -1   9   1      152.06      155.19      6.67 o
   0   9   1      206.55      203.11      6.14 o
   1   9   1        0.05       -0.02      0.70 o
   2   9   1       32.82       35.18      1.50 o
   3   9   1      241.29      237.59      6.86 o
   4   9   1       45.62       50.23      2.64 o
   5   9   1        0.06        0.84      0.89 o
   6   9   1       15.60       18.96      2.21 o
   7   9   1        0.04       -2.49      3.44 o
   8   9   1       18.89       19.93      5.79 o
  -8  10   1        9.12        5.28      3.08 o
  -7  10   1        7.66        8.50      3.59 o
  -6  10   1        0.04        0.15      2.12 o
  -5  10   1      117.58      131.96      7.77 o
  -4  10   1       25.63       19.49      3.59 o
  -3  10   1        1.98        1.25      2.42 o
  -2  10   1        4.06        2.71      1.98 o
  -1  10   1        8.08       10.55      2.86 o
   0  10   1       97.82       98.12      3.25 o
   1  10   1        0.01        0.72      0.86 o
   2  10   1        0.07        0.24      0.73 o
   3  10   1       53.81       57.76      2.61 o
   4  10   1       20.71       13.70      1.71 o
   5  10   1       10.02       13.04      3.74 o
   6  10   1       42.78       58.69      5.79 o
   7  10   1       53.11       51.51      6.89 o
  -7  11   1       37.04       30.92      4.18 o
  -6  11   1      190.12      202.31     11.14 o
  -5  11   1        8.80       10.62      2.78 o
  -4  11   1        1.28        1.76      2.12 o
  -3  11   1        0.10       -0.66      2.27 o
  -2  11   1       43.07       42.86      4.25 o
  -1  11   1       45.40       60.39      3.11 o
   0  11   1      181.71      175.54     22.60 o
   1  11   1       55.01       58.42      2.10 o
   2  11   1       10.13       15.42      6.19 o
   3  11   1        0.48       -1.32      2.20 o
   4  11   1       34.52       42.57      4.25 o
   5  11   1        0.18        1.32      2.49 o
   6  11   1        0.76        2.93      2.86 o
  -5  12   1       34.41       33.12      4.03 o
  -4  12   1        0.63        2.86      2.34 o
  -3  12   1       75.74       85.88      5.42 o
  -2  12   1       12.25       13.19      2.78 o
  -1  12   1       73.94       76.82      7.92 o
   0  12   1        3.05        2.49      1.35 o
   1  12   1        6.78        5.37      1.48 o
   2  12   1       29.37       28.28      4.10 o
   3  12   1        4.37        8.50      3.22 o
   4  12   1       75.83       79.50      6.45 o
   5  12   1       49.76       40.08      4.76 o
  -4  13   1       12.36        5.86      3.37 o
  -3  13   1       43.72       52.98      4.91 o
  -2  13   1       22.73       22.25      3.99 o
  -1  13   1       26.23       34.81      3.25 o
   0  13   1       15.23       13.26      2.86 o
   1  13   1       12.11        8.50      3.30 o
   2  13   1       75.98       81.26      5.64 o
   3  13   1        0.03        0.81      2.78 o
   0 -13   2        0.28        0.54      1.51 o
   1 -13   2       13.38        9.09      2.02 o
   2 -13   2       17.38       15.23      2.20 o
   3 -13   2       26.47       32.24      4.40 o
   4 -13   2        2.09        2.64      2.49 o
  -3 -12   2        9.67        9.16      3.52 o
  -2 -12   2       19.84       17.51      3.52 o
  -1 -12   2        1.52        1.54      1.28 o
   0 -12   2        1.03        4.49      1.91 o
   1 -12   2        2.86        4.13      1.67 o
   2 -12   2        4.63        4.09      1.53 o
   3 -12   2       10.92        9.42      2.00 o
   4 -12   2       25.82       27.18      3.22 o
   5 -12   2        0.95        2.78      2.71 o
  -4 -11   2       22.74       22.16      2.14 o
  -2 -11   2      103.91       99.06      6.15 o
  -1 -11   2        4.77        5.25      1.83 o
   0 -11   2       81.39      101.68     10.95 o
   1 -11   2        0.64        0.43      1.30 o
   2 -11   2        4.17        2.07      0.96 o
   3 -11   2        1.24        2.34      1.91 o
   4 -11   2       31.33       43.52      4.25 o
   5 -11   2        6.00        3.30      2.27 o
   6 -11   2        7.53        7.18      2.49 o
   7 -11   2        0.17        0.37      2.12 o
  -6 -10   2       32.92       35.90      5.50 o
  -5 -10   2       14.40       11.50      2.03 o
  -4 -10   2        3.40        3.19      1.80 o
  -3 -10   2       25.59       27.99      4.25 o
  -2 -10   2       94.06       94.67      5.64 o
  -1 -10   2       17.81       16.72      1.80 o
   0 -10   2      574.48      584.73     16.29 o
   1 -10   2      138.38      139.98      4.77 o
   2 -10   2       77.63       73.78      3.47 o
   3 -10   2      216.18      222.53      9.67 o
   4 -10   2       16.66       17.44      2.78 o
   5 -10   2       32.16       31.65      3.37 o
   6 -10   2       36.60       41.69      3.96 o
   7 -10   2       59.53       58.25      4.91 o
   8 -10   2       61.44       68.00      5.50 o
  -7  -9   2       37.76       37.52      5.64 o
  -6  -9   2        0.12        0.31      1.27 o
  -5  -9   2       15.22       18.73      2.18 o
  -4  -9   2      498.62      494.61     14.16 o
  -3  -9   2       43.34       36.20      4.76 o
  -2  -9   2      450.38      431.50     17.22 o
  -1  -9   2        9.30        6.58      1.54 o
   0  -9   2       68.83       62.87      1.86 o
   1  -9   2       42.50       46.74      2.51 o
   2  -9   2       10.76       16.05      2.27 o
   3  -9   2       12.17       18.10      2.71 o
   4  -9   2     1021.24     1158.95     44.04 o
   5  -9   2      177.91      195.12      9.16 o
   6  -9   2       19.02       20.15      3.66 o
   7  -9   2       13.18       15.27      2.31 o
   8  -9   2       34.80       35.15      6.26 o
   9  -9   2        0.53        0.74      1.55 o
  -7  -8   2       93.25      113.21      9.23 o
  -6  -8   2      213.99      213.83     14.62 o
  -5  -8   2      788.17      807.13     22.37 o
  -4  -8   2      213.90      214.88      6.74 o
  -3  -8   2       46.52       45.28      3.88 o
  -2  -8   2      168.65      145.42     15.86 o
  -1  -8   2     1071.85     1007.53     20.83 o
   0  -8   2      740.45      720.15     12.92 o
   1  -8   2       21.55       21.73      1.03 o
   2  -8   2      298.39      259.49     12.53 o
   3  -8   2      330.20      351.85     13.56 o
   4  -8   2      166.42      170.14      7.69 o
   5  -8   2      429.13      442.81     15.64 o
   6  -8   2        0.86        0.00      1.04 o
   7  -8   2       72.10       84.87      3.86 o
   8  -8   2      114.79      124.32      5.09 o
   9  -8   2        4.48        3.20      2.08 o
  10  -8   2        3.25        2.82      1.98 o
  -8  -7   2       76.68       70.63      7.91 o
  -7  -7   2       76.19       75.99      3.60 o
  -6  -7   2        0.16        1.27      1.57 o
  -5  -7   2      653.39      641.72     14.27 o
  -4  -7   2        7.35        7.64      1.07 o
  -3  -7   2        0.17       -0.25      0.77 o
  -2  -7   2       80.00       74.03      2.44 o
  -1  -7   2      167.76      174.94      3.19 o
   0  -7   2        9.32        9.77      0.58 o
   1  -7   2       12.54       14.04      0.82 o
   2  -7   2        5.87        4.32      1.03 o
   3  -7   2     1003.42      987.60     57.89 o
   4  -7   2      279.30      269.38     14.95 o
   5  -7   2       47.55       42.91      2.46 o
   6  -7   2      206.41      199.72     11.14 o
   7  -7   2       37.49       47.95      2.88 o
   8  -7   2        2.60        2.51      1.71 o
   9  -7   2       81.97       82.16      4.14 o
  10  -7   2       23.37       27.64      4.91 o
  -9  -6   2        2.61        3.15      4.10 o
  -8  -6   2       78.48       84.34      6.96 o
  -7  -6   2       23.17       18.16      1.52 o
  -6  -6   2      142.67      136.68      4.03 o
  -5  -6   2        6.59        7.87      1.26 o
  -4  -6   2      210.23      197.83      7.24 o
  -3  -6   2      208.84      200.09      4.51 o
  -2  -6   2      250.50      260.85     10.22 o
  -1  -6   2       69.84       72.47      1.84 o
   0  -6   2        6.74        7.42      0.47 o
   1  -6   2       45.93       66.24      3.08 o
   2  -6   2      118.92      127.75      4.54 o
   3  -6   2      187.88      206.84      4.54 o
   4  -6   2       80.54       84.52      3.01 o
   5  -6   2       55.64       50.26      2.38 o
   6  -6   2       13.88       13.22      1.73 o
   7  -6   2       36.52       30.87      2.69 o
   8  -6   2       19.78       27.40      3.96 o
   9  -6   2       84.70       85.66      3.98 o
  10  -6   2       57.55       64.01      3.56 o
  -9  -5   2       80.78       67.71      7.07 o
  -8  -5   2        7.91        7.72      1.59 o
  -7  -5   2       28.48       27.60      1.92 o
  -6  -5   2      136.60      138.70      4.09 o
  -5  -5   2        5.38        6.75      1.36 o
  -4  -5   2       61.47       60.43      1.80 o
  -3  -5   2       44.38       38.46      1.16 o
  -2  -5   2       51.86       49.27      1.62 o
  -1  -5   2     3769.59     3996.03     86.30 o
   0  -5   2        2.98        5.91      0.72 o
   1  -5   2     3381.56     3736.20     81.14 o
   2  -5   2        5.82        6.98      0.75 o
   3  -5   2       94.16      101.17      4.12 o
   4  -5   2       20.17       21.64      1.55 o
   5  -5   2      252.96      283.01      8.06 o
   6  -5   2        6.84        5.16      1.64 o
   7  -5   2      661.52      684.73     25.87 o
   8  -5   2        7.12        7.40      2.86 o
   9  -5   2      251.73      250.45     11.21 o
  10  -5   2       37.45       42.79      4.03 o
  11  -5   2        2.45        1.83      2.42 o
 -10  -4   2      113.76       89.10      6.15 o
  -9  -4   2       40.60       38.34      2.55 o
  -8  -4   2      223.08      218.55      7.58 o
  -7  -4   2       75.07       75.94      2.86 o
  -6  -4   2      301.45      301.46      7.11 o
  -5  -4   2       91.73       88.29      3.06 o
  -4  -4   2      293.79      272.78      5.22 o
  -3  -4   2      199.99      222.74      4.08 o
  -2  -4   2        0.04        0.97      0.48 o
  -1  -4   2     1575.44     1555.71     22.41 o
   0  -4   2      164.60      155.59      3.31 o
   1  -4   2      466.51      409.83      8.06 o
   2  -4   2      529.75      543.05      9.45 o
   3  -4   2      397.09      402.73      7.22 o
   4  -4   2        0.33        0.75      0.91 o
   5  -4   2      278.88      307.45     11.94 o
   6  -4   2       89.95       79.13      5.06 o
   7  -4   2      341.78      336.47     13.41 o
   8  -4   2      159.16      171.24      8.79 o
   9  -4   2      111.73      123.32      6.81 o
  10  -4   2        5.45        3.30      3.15 o
  11  -4   2        7.71        2.64      3.15 o
 -10  -3   2        5.04        4.62      2.78 o
  -9  -3   2        8.46        7.16      1.74 o
  -8  -3   2       12.98       14.89      2.44 o
  -7  -3   2      149.69      153.27      4.44 o
  -6  -3   2       66.00       73.64      2.81 o
  -5  -3   2       55.16       52.63      2.13 o
  -4  -3   2      859.64      860.52     15.51 o
  -3  -3   2      871.31      878.09     15.56 o
  -2  -3   2      359.63      366.33      5.38 o
  -1  -3   2        9.08        9.07      0.46 o
   0  -3   2      496.80      454.12      8.80 o
   1  -3   2      598.91      541.71      8.94 o
   2  -3   2        0.13        0.67      0.48 o
   3  -3   2       23.98       21.94      1.09 o
   4  -3   2      612.23      655.42     13.60 o
   5  -3   2      403.16      416.99     16.05 o
   6  -3   2       14.33       25.21      2.93 o
   7  -3   2        1.55       -0.81      2.64 o
   8  -3   2        0.02       -0.22      2.05 o
   9  -3   2       68.83       63.82      4.84 o
  10  -3   2       96.48      107.49      7.11 o
  11  -3   2      100.19      128.74      8.21 o
 -10  -2   2       37.28       37.00      4.21 o
  -9  -2   2      104.13       97.92      4.40 o
  -8  -2   2      129.79      140.41      4.39 o
  -7  -2   2       55.32       55.26      2.73 o
  -6  -2   2        9.83       11.58      1.45 o
  -5  -2   2       47.36       42.85      2.06 o
  -4  -2   2      702.96      742.37     11.90 o
  -3  -2   2     1242.31     1210.96     19.35 o
  -2  -2   2      264.86      273.63      4.38 o
  -1  -2   2      485.06      434.80      7.32 o
   0  -2   2      274.21      253.68      4.30 o
   1  -2   2        1.33        0.24      0.35 o
   2  -2   2       31.22       23.66      1.09 o
   3  -2   2       11.54        7.88      1.27 o
   4  -2   2       74.08       77.77      2.33 o
   5  -2   2      884.38      942.08     24.19 o
   6  -2   2        5.05        2.34      2.71 o
   7  -2   2      534.73      560.85     18.98 o
   8  -2   2        3.72        4.86      1.35 o
   9  -2   2        0.01        0.73      2.56 o
  10  -2   2        2.55        3.74      2.78 o
  11  -2   2       83.65       88.73      6.15 o
 -11  -1   2       13.47       10.11      3.44 o
 -10  -1   2      114.39      109.77     27.48 o
  -9  -1   2        9.39       12.90      3.81 o
  -8  -1   2        2.19        2.96      1.62 o
  -7  -1   2      128.23      131.42      3.84 o
  -6  -1   2        7.74       13.56      1.50 o
  -5  -1   2        2.55        2.57      1.08 o
  -4  -1   2     1197.84     1205.09     19.46 o
  -3  -1   2      445.22      388.38      5.77 o
  -2  -1   2     2278.82     2199.74     32.95 o
  -1  -1   2       94.85       88.51      1.60 o
   0  -1   2     1517.25     1419.09     24.38 o
   1  -1   2     1028.73      921.30     15.31 o
   2  -1   2     1137.00     1104.10     34.80 o
   3  -1   2       84.32       75.77      1.96 o
   4  -1   2      418.42      420.56      7.65 o
   5  -1   2      398.38      437.01      8.01 o
   6  -1   2      114.71      124.97      3.46 o
   7  -1   2      119.14      126.20      4.62 o
   8  -1   2       25.45       26.39      3.77 o
   9  -1   2       45.37       46.82      4.95 o
  10  -1   2        2.78        4.09      1.94 o
  11  -1   2       55.87       69.17      6.45 o
 -11   0   2       22.70       21.03      3.96 o
 -10   0   2       14.64       13.42      4.25 o
  -9   0   2      103.83       94.67     14.58 o
  -8   0   2      108.16      101.52      4.22 o
  -7   0   2       67.89       71.49      3.19 o
  -6   0   2      275.04      288.40      8.76 o
  -5   0   2      151.79      168.58      4.17 o
  -4   0   2      119.39      123.47      2.47 o
  -3   0   2       35.52       38.70      1.14 o
  -2   0   2      868.06      834.54     11.81 o
  -1   0   2      436.35      378.61      5.33 o
   0   0   2       38.46       45.79      1.00 o
   1   0   2        2.75        2.52      0.31 o
   2   0   2       81.84      100.23      2.49 o
   3   0   2        7.73       13.44      0.83 o
   4   0   2        0.82        0.90      0.71 o
   5   0   2      483.70      523.57     20.23 o
   6   0   2       15.61       16.84      1.22 o
   7   0   2       93.39       80.80      6.14 o
   8   0   2       86.77       94.34      3.77 o
   9   0   2        0.08       -0.27      1.42 o
  10   0   2        0.24        0.24      1.55 o
  11   0   2       19.45       19.05      3.59 o
 -11   1   2       10.00        5.76      2.06 o
 -10   1   2        6.96       11.16      3.00 o
  -9   1   2       38.74       37.66      2.89 o
  -8   1   2      451.94      462.95     13.26 o
  -7   1   2      137.06      160.03      9.09 o
  -6   1   2      573.76      552.92     19.86 o
  -5   1   2      119.24      113.23      5.20 o
  -4   1   2        0.13        2.42      1.27 o
  -3   1   2      147.23      154.17      4.67 o
  -2   1   2     6414.47     6335.95    109.66 o
  -1   1   2       30.44       25.85      1.05 o
   0   1   2      328.82      344.01      8.08 o
   1   1   2        0.18        0.44      0.23 o
   2   1   2    10742.28    10139.61    309.73 o
   3   1   2     1420.31     1454.55     22.90 o
   4   1   2       14.83       18.59      0.79 o
   5   1   2      773.09      818.86     14.57 o
   6   1   2      330.14      309.63      6.73 o
   7   1   2      155.79      155.72      8.72 o
   8   1   2        0.92        1.07      1.41 o
   9   1   2      116.07      124.75      7.18 o
  10   1   2      343.49      360.57     19.67 o
  11   1   2      226.26      244.36     11.72 o
 -11   2   2       18.14       23.89      3.81 o
 -10   2   2        2.96        6.17      2.35 o
  -9   2   2       30.35       31.15      5.42 o
  -8   2   2      197.33      203.79      6.78 o
  -7   2   2      545.69      535.78     14.92 o
  -6   2   2      895.55      877.75     23.18 o
  -5   2   2       25.66       24.66      1.99 o
  -4   2   2      615.93      687.96     17.42 o
  -3   2   2      249.01      250.26      5.44 o
  -2   2   2     4706.53     4389.67    155.48 o
  -1   2   2     6910.76     6564.09    146.56 o
   1   2   2     1768.91     1535.86     23.60 o
   2   2   2    20152.14    19046.34    563.98 o
   3   2   2      398.28      452.71      6.96 o
   4   2   2      887.48      920.72     13.19 o
   5   2   2      123.83      108.73      2.11 o
   6   2   2      255.34      230.57      5.35 o
   7   2   2       17.30       15.78      1.61 o
   8   2   2      162.79      167.15      4.93 o
   9   2   2       73.69       70.34      3.50 o
  10   2   2      372.08      383.29     17.00 o
  11   2   2        2.09       10.33      3.96 o
 -11   3   2        8.42        8.06      3.37 o
 -10   3   2        5.40        5.94      2.09 o
  -9   3   2       38.89       42.22      6.78 o
  -8   3   2      178.58      181.72     17.26 o
  -7   3   2      589.84      612.41     17.04 o
  -6   3   2      561.98      590.62     15.89 o
  -5   3   2      118.16      114.95      3.82 o
  -4   3   2        8.05       10.39      1.60 o
  -3   3   2      107.58      103.32      2.49 o
  -2   3   2       61.44       80.96      1.88 o
  -1   3   2      638.23      674.41     11.54 o
   0   3   2     3507.69     3430.18     62.98 o
   1   3   2     3083.01     2868.55     73.16 o
   2   3   2    13810.55    13478.45    247.30 o
   3   3   2       20.11       18.15      0.70 o
   4   3   2      790.12      756.53     11.94 o
   5   3   2      230.95      216.55      4.92 o
   6   3   2      273.40      291.17     11.93 o
   7   3   2      213.76      211.44     14.36 o
   8   3   2       88.00       87.79      3.73 o
   9   3   2      139.40      137.13      5.84 o
  10   3   2      327.05      330.68     14.87 o
  11   3   2       16.06       17.59      3.44 o
 -11   4   2        6.35        7.55      4.25 o
 -10   4   2        1.75        2.41      1.92 o
  -9   4   2       38.45       39.53      7.33 o
  -8   4   2       10.57        8.11      1.89 o
  -7   4   2       46.66       48.20      3.11 o
  -6   4   2       44.94       50.91      3.44 o
  -5   4   2      140.74      149.35      4.98 o
  -4   4   2      130.42      148.62      5.20 o
  -3   4   2       51.93       44.06      2.86 o
  -2   4   2      101.40      102.69      2.90 o
  -1   4   2      144.35      135.95      2.71 o
   0   4   2        1.15        0.72      0.45 o
   1   4   2        2.67        7.86      0.66 o
   2   4   2        0.77        2.92      0.55 o
   3   4   2       36.74       30.71      0.85 o
   4   4   2      248.92      220.63      3.67 o
   5   4   2        1.03        2.07      0.96 o
   6   4   2      225.71      230.27      7.18 o
   7   4   2       80.95       85.73      5.80 o
   8   4   2       43.76       43.22      3.76 o
   9   4   2        3.63        3.77      2.66 o
  10   4   2        6.68        6.77      2.18 o
  11   4   2       11.46       10.77      3.30 o
 -10   5   2       19.38       23.94      3.55 o
  -9   5   2        0.61        0.73      1.73 o
  -8   5   2        1.42        2.41      1.76 o
  -7   5   2       29.32       32.61      3.48 o
  -6   5   2        1.52        0.65      1.31 o
  -5   5   2       66.71       70.02      2.95 o
  -4   5   2      165.72      177.15      5.37 o
  -3   5   2      508.60      578.19     17.22 o
  -2   5   2      382.54      426.60     10.99 o
  -1   5   2       97.16      113.42      2.34 o
   0   5   2      120.74      112.75      2.56 o
   1   5   2      429.54      398.28      7.38 o
   2   5   2      433.36      438.49     10.22 o
   3   5   2      392.93      362.54      9.29 o
   4   5   2      100.45       87.45      1.68 o
   5   5   2      201.57      197.50      5.13 o
   6   5   2      373.82      378.16     10.61 o
   7   5   2        0.13        0.45      0.76 o
   8   5   2        9.99       13.19      2.49 o
   9   5   2        0.17       -0.26      1.69 o
  10   5   2        5.10        4.10      2.22 o
  11   5   2        8.85        7.34      2.66 o
 -10   6   2       18.45       20.79      2.71 o
  -9   6   2       17.84       18.82      4.10 o
  -8   6   2       52.09       63.06      5.72 o
  -7   6   2      432.11      433.07     53.09 o
  -6   6   2       95.01      104.76     11.76 o
  -5   6   2       35.35       32.45      2.38 o
  -4   6   2       20.26       19.19      2.06 o
  -3   6   2      516.52      658.57     19.71 o
  -2   6   2        3.65        4.07      1.18 o
  -1   6   2      551.03      623.31     15.47 o
   0   6   2      150.14      161.00      4.30 o
   1   6   2      986.45     1011.71     20.81 o
   2   6   2      133.11      143.85      2.72 o
   3   6   2        0.05        0.64      0.98 o
   4   6   2       70.46       70.09      2.11 o
   5   6   2       13.78       14.07      0.89 o
   6   6   2       18.66       18.15      1.55 o
   7   6   2        7.17        9.11      1.22 o
   8   6   2       18.33       20.01      2.66 o
   9   6   2       17.38       22.44      2.91 o
  10   6   2       39.32       35.78      3.34 o
  -9   7   2       10.88       15.49      5.94 o
  -8   7   2       26.52       29.84      2.90 o
  -7   7   2        0.86       -0.61      1.71 o
  -6   7   2       38.56       35.78      2.04 o
  -5   7   2      463.22      441.51     52.39 o
  -4   7   2       45.79       43.87      2.53 o
  -3   7   2       14.56       11.28      2.12 o
  -2   7   2       92.85      101.19      5.06 o
  -1   7   2      371.69      362.63     13.19 o
   0   7   2       74.20       71.95      3.81 o
   1   7   2      101.68      108.85      2.40 o
   2   7   2       58.02       61.23      1.52 o
   3   7   2      756.00      710.51     18.21 o
   4   7   2      287.35      282.95      7.90 o
   5   7   2       53.68       52.23      3.85 o
   6   7   2       30.91       27.12      1.58 o
   7   7   2      255.97      243.11      8.25 o
   8   7   2       51.89       45.58      3.65 o
   9   7   2        6.42        4.53      2.02 o
  10   7   2       32.66       33.96      8.43 o
  -9   8   2        7.78       12.09      3.81 o
  -8   8   2       36.60       25.94      4.18 o
  -7   8   2       31.15       28.65      3.81 o
  -6   8   2      263.38      242.68     12.09 o
  -5   8   2      204.86      229.05     10.26 o
  -4   8   2       86.28      106.76      5.64 o
  -3   8   2       37.83       41.91      3.22 o
  -2   8   2      805.06      858.68     31.95 o
  -1   8   2      115.66      131.08      5.64 o
   0   8   2        0.07        0.59      1.54 o
   1   8   2        3.81        4.70      1.05 o
   2   8   2       32.42       30.19      1.36 o
   3   8   2       13.48       11.54      1.53 o
   4   8   2      114.50      114.89      4.14 o
   5   8   2      154.32      142.17      7.54 o
   6   8   2       38.74       38.53      1.87 o
   7   8   2       25.33       24.87      2.86 o
   8   8   2        7.42        5.28      2.15 o
   9   8   2       11.79        8.85      2.23 o
  -8   9   2        0.75        1.54      3.30 o
  -7   9   2        8.69        7.11      3.66 o
  -6   9   2       56.60       70.27      5.35 o
  -5   9   2      538.93      614.17     24.47 o
  -4   9   2        1.26        1.10      1.98 o
  -3   9   2      184.21      204.80      8.79 o
  -2   9   2       54.34       70.78      4.03 o
  -1   9   2      209.49      207.65      8.57 o
   0   9   2       17.19       14.43      2.12 o
   1   9   2      138.21      135.82      3.41 o
   2   9   2       82.58       84.13      2.44 o
   3   9   2      669.13      677.91     17.92 o
   4   9   2       41.36       45.74      4.21 o
   5   9   2      302.55      290.59     10.33 o
   6   9   2       50.70       47.13      2.98 o
   7   9   2       47.23       46.75      6.52 o
   8   9   2       37.01       39.57      6.15 o
   9   9   2       11.99        9.67      4.32 o
  -7  10   2       57.80       49.09      4.98 o
  -6  10   2        5.39        4.62      2.93 o
  -5  10   2        2.56        3.00      2.34 o
  -4  10   2       13.97       15.83      2.86 o
  -3  10   2       35.84       43.08      4.18 o
  -2  10   2       82.27       79.57      4.62 o
  -1  10   2      127.83      134.75      6.15 o
   0  10   2      323.10      348.24      9.82 o
   1  10   2      297.18      286.93     23.41 o
   2  10   2      328.92      319.40     11.52 o
   3  10   2       21.47       22.80      1.98 o
   4  10   2        6.90       11.30      2.86 o
   5  10   2       13.97       17.43      2.09 o
   6  10   2       28.11       29.75      4.10 o
   7  10   2      123.91      110.35      7.18 o
   8  10   2        0.05       -0.66      3.22 o
  -6  11   2        0.83        1.69      2.86 o
  -5  11   2       10.68        8.94      3.37 o
  -4  11   2        4.81        3.52      2.27 o
  -3  11   2        9.01       19.78      2.86 o
  -2  11   2      255.34      269.28     11.43 o
  -1  11   2       46.62       48.58      4.32 o
   0  11   2      376.56      368.66     24.42 o
   1  11   2       93.81      108.24      5.14 o
   2  11   2        0.54        2.54      0.93 o
   3  11   2        0.09        0.54      1.16 o
   4  11   2        7.20        8.28      2.93 o
   5  11   2        6.81        5.72      2.93 o
   6  11   2        0.37       -1.17      3.44 o
   7  11   2       22.09       24.40      5.35 o
  -5  12   2        0.06        0.95      2.20 o
  -4  12   2       23.99       35.17      4.25 o
  -3  12   2       10.82        5.13      3.00 o
  -2  12   2      441.62      492.83     20.22 o
  -1  12   2      165.53      189.09      6.43 o
   0  12   2      244.63      263.43     23.55 o
   1  12   2       57.68       63.16      4.40 o
   2  12   2       40.40       48.21      3.81 o
   3  12   2       10.34       12.75      2.71 o
   4  12   2      117.96      141.12      8.87 o
   5  12   2       13.30       10.62      4.18 o
  -4  13   2        0.07        0.51      1.83 o
  -3  13   2        1.29        0.95      1.91 o
  -2  13   2        0.02       -0.07      2.05 o
  -1  13   2        0.36        0.55      1.54 o
   0  13   2       56.45       57.23      4.69 o
   1  13   2       46.23       57.23      4.47 o
   2  13   2       25.97       36.05      3.88 o
   3  13   2       32.00       41.25      4.76 o
   4  13   2       17.99       16.71      3.66 o
  -2  14   2       10.14       13.85      2.86 o
   0 -13   3       11.41        6.67      2.86 o
   1 -13   3       16.82       11.36      2.64 o
   2 -13   3       73.99       61.77      5.50 o
   3 -13   3        7.07        3.15      2.64 o
  -3 -12   3        0.04        0.15      1.83 o
  -2 -12   3        0.39        1.10      2.71 o
  -1 -12   3        0.64       -0.15      2.42 o
   0 -12   3       16.08       14.89      1.99 o
   1 -12   3       18.20       16.92      2.25 o
   2 -12   3      132.27      123.30      6.30 o
   3 -12   3       58.96       72.68      3.70 o
   4 -12   3       32.45       23.12      4.87 o
   5 -12   3        3.02        1.17      1.98 o
  -4 -11   3        0.04        0.00      1.08 o
  -3 -11   3        2.16       -0.53      1.38 o
  -2 -11   3      152.49      196.00     10.18 o
  -1 -11   3        0.06        0.81      2.12 o
   0 -11   3       16.63       13.25      2.49 o
   1 -11   3        9.99       13.65      1.99 o
   2 -11   3       23.36       37.76      2.45 o
   3 -11   3        2.67        2.87      1.56 o
   4 -11   3       86.64      107.05      6.08 o
   5 -11   3        0.35       -0.66      2.34 o
   6 -11   3        1.10        0.44      2.27 o
   7 -11   3        0.13        0.51      2.12 o
  -5 -10   3        9.44        7.55      2.08 o
  -4 -10   3        4.89        2.07      1.72 o
  -3 -10   3        3.90        2.83      1.77 o
  -2 -10   3      112.45       97.23      6.89 o
  -1 -10   3        5.49        6.18      1.60 o
   0 -10   3       94.51       78.04      3.39 o
   1 -10   3       29.45       28.65      2.15 o
   2 -10   3        7.40       10.10      1.72 o
   3 -10   3        1.86        1.12      1.40 o
   4 -10   3        5.81        5.35      2.05 o
   5 -10   3       37.48       41.77      3.59 o
   6 -10   3       15.14       14.87      2.78 o
   7 -10   3        3.54        0.81      1.91 o
   8 -10   3        5.61        4.91      2.64 o
  -6  -9   3       30.02       29.11      2.80 o
  -5  -9   3      151.14      148.89      5.96 o
  -4  -9   3       44.51       46.55      2.87 o
  -3  -9   3       19.86       18.69      1.96 o
  -2  -9   3       85.86       89.83      6.23 o
  -1  -9   3       92.57       83.95      3.33 o
   0  -9   3       24.44       19.17      1.89 o
   1  -9   3       25.83       28.35      2.05 o
   2  -9   3      180.95      178.28      4.38 o
   3  -9   3       48.72       52.17      3.44 o
   4  -9   3       23.29       21.54      3.15 o
   5  -9   3      131.46      132.48      6.74 o
   6  -9   3       98.14      104.00      5.28 o
   7  -9   3        2.08        0.71      1.16 o
   8  -9   3        8.46        5.50      1.76 o
   9  -9   3        0.33        0.65      1.62 o
  -7  -8   3      144.46      153.80     11.50 o
  -6  -8   3       59.15       69.79      3.62 o
  -5  -8   3       65.60       68.85      3.52 o
  -4  -8   3       41.29       40.00      2.48 o
  -3  -8   3       35.82       36.12      2.51 o
  -2  -8   3        6.36        6.81      2.71 o
  -1  -8   3        0.00        1.03      1.46 o
   0  -8   3       16.25        9.88      1.60 o
   1  -8   3       95.45       75.41      3.76 o
   2  -8   3      239.26      222.40      4.92 o
   3  -8   3      871.22      836.67     93.39 o
   4  -8   3      170.81      183.47      8.72 o
   5  -8   3        0.14        0.09      0.98 o
   6  -8   3      349.61      352.58     10.22 o
   7  -8   3       49.70       50.90      2.74 o
   8  -8   3       42.75       37.69      4.40 o
   9  -8   3       36.56       43.20      4.07 o
  10  -8   3       12.73       12.01      3.88 o
  -7  -7   3        4.29        3.44      1.60 o
  -6  -7   3        6.76       10.23      2.14 o
  -5  -7   3       88.56       95.57      4.09 o
  -4  -7   3       27.97       25.69      2.55 o
  -3  -7   3      395.19      377.75     10.68 o
  -2  -7   3      185.03      181.72      8.79 o
  -1  -7   3       52.26       57.05      2.50 o
   0  -7   3      199.80      188.40      5.75 o
   1  -7   3      147.36      141.40      3.30 o
   2  -7   3       29.66       28.72      1.57 o
   3  -7   3       18.84       15.92      2.23 o
   4  -7   3      748.03      721.00     49.86 o
   5  -7   3       10.31        7.08      1.64 o
   6  -7   3      178.74      171.61      6.04 o
   7  -7   3        7.10        5.19      1.54 o
   8  -7   3        0.01        0.22      1.37 o
   9  -7   3      175.10      193.28     16.45 o
  10  -7   3       61.83       61.07     23.89 o
  -8  -6   3        7.58        6.77      2.38 o
  -7  -6   3        5.97        5.33      1.91 o
  -6  -6   3        1.98        2.03      1.90 o
  -5  -6   3      224.50      210.76      5.27 o
  -4  -6   3       33.33       28.05      1.57 o
  -3  -6   3      327.44      339.96      8.06 o
  -2  -6   3        0.02        1.25      1.91 o
  -1  -6   3       24.49       20.40      1.76 o
   0  -6   3       38.82       35.43      1.88 o
   1  -6   3      113.38       99.41      2.32 o
   2  -6   3      112.28      106.85      3.02 o
   3  -6   3       25.99       31.06      1.25 o
   4  -6   3       70.23       73.45      2.71 o
   5  -6   3      304.79      288.40     22.24 o
   6  -6   3       52.38       53.09      2.69 o
   7  -6   3       11.03       13.32      2.14 o
   8  -6   3       46.26       44.93      3.17 o
   9  -6   3       23.39       27.32      3.96 o
  10  -6   3       11.75       10.21      4.51 o
  11  -6   3        2.40        2.11      2.07 o
  -9  -5   3        0.58        0.07      3.00 o
  -8  -5   3       10.86        7.91      1.91 o
  -7  -5   3       27.29       26.16      2.80 o
  -6  -5   3      180.15      180.83      4.97 o
  -5  -5   3      148.74      153.28      4.07 o
  -4  -5   3      322.94      323.65     11.68 o
  -3  -5   3      150.20      144.96      2.91 o
  -2  -5   3       71.49       78.91      2.34 o
  -1  -5   3      143.77      143.86      4.25 o
   0  -5   3       29.88       32.24      1.55 o
   1  -5   3       12.84       15.87      0.81 o
   2  -5   3      200.64      200.79      4.18 o
   3  -5   3       73.37       70.53      1.96 o
   4  -5   3      302.43      297.06      8.13 o
   5  -5   3      369.66      419.08     11.11 o
   6  -5   3       15.36       12.73      1.94 o
   7  -5   3      100.70      108.49      5.64 o
   8  -5   3      231.29      228.15     19.56 o
   9  -5   3        2.86        2.34      2.27 o
  10  -5   3       10.96       13.41      3.52 o
  11  -5   3        1.38        1.54      2.12 o
  -9  -4   3       27.52       24.95      2.24 o
  -8  -4   3       10.99       13.12      1.80 o
  -7  -4   3       24.18       26.88      1.95 o
  -6  -4   3       20.38       20.85      1.65 o
  -5  -4   3        4.24        3.64      1.18 o
  -4  -4   3        0.52        1.32      0.68 o
  -3  -4   3      157.78      173.57      3.42 o
  -2  -4   3      193.44      169.52      3.02 o
  -1  -4   3      442.25      488.58     17.22 o
   0  -4   3       61.37       66.72      1.88 o
   1  -4   3      317.47      397.32      6.85 o
   2  -4   3       40.47       42.42      1.18 o
   3  -4   3      768.72      781.11     15.99 o
   4  -4   3        2.80        1.84      0.76 o
   5  -4   3        5.70        5.18      1.21 o
   6  -4   3      196.45      197.95      6.19 o
   7  -4   3        0.61        1.76      2.78 o
   8  -4   3        1.43        0.81      2.27 o
   9  -4   3      130.78      138.34      7.47 o
  10  -4   3       75.74       71.73      5.42 o
  11  -4   3        1.17        0.81      2.27 o
 -10  -3   3        0.28        0.81      1.83 o
  -9  -3   3       64.57       65.05      4.08 o
  -8  -3   3      415.69      453.61     11.04 o
  -7  -3   3       17.92       16.03      1.87 o
  -6  -3   3      102.11      102.64      3.23 o
  -5  -3   3       88.12       97.83      3.06 o
  -4  -3   3        2.47        3.59      0.79 o
  -3  -3   3      413.09      410.09      7.32 o
  -2  -3   3       45.02       40.46      0.93 o
  -1  -3   3      417.02      428.97      8.59 o
   0  -3   3       74.04       69.67      1.64 o
   1  -3   3     1721.42     1706.48     26.75 o
   2  -3   3       70.23       77.41      1.72 o
   3  -3   3      635.43      697.32     17.22 o
   4  -3   3       60.24       62.39      1.69 o
   5  -3   3      982.74     1023.47     37.37 o
   6  -3   3       86.92       99.58      5.72 o
   7  -3   3      179.63      184.72      9.16 o
   8  -3   3       31.34       31.14      4.54 o
   9  -3   3       71.91       57.45      4.98 o
  10  -3   3       79.04      101.34      6.15 o
  11  -3   3       42.39       35.17      4.84 o
 -10  -2   3       60.72       50.19      8.90 o
  -9  -2   3       41.02       35.20      2.87 o
  -8  -2   3        8.65       11.72      1.78 o
  -7  -2   3       63.91       59.80      3.10 o
  -6  -2   3       44.36       50.19      2.24 o
  -5  -2   3       89.69       91.55      3.63 o
  -4  -2   3       75.23       85.63      2.22 o
  -3  -2   3       21.88       21.38      1.05 o
  -2  -2   3      514.38      534.81      9.33 o
  -1  -2   3        6.31        7.06      0.54 o
   0  -2   3      356.05      323.65      5.38 o
   1  -2   3     1401.80     1280.58     36.48 o
   2  -2   3      679.84      703.52     11.85 o
   3  -2   3      221.96      211.09      4.65 o
   4  -2   3       63.99       62.30      1.99 o
   5  -2   3      203.07      202.93      5.82 o
   6  -2   3      127.60      125.00      6.81 o
   7  -2   3       33.80       31.51      4.32 o
   8  -2   3        3.70        0.66      3.00 o
   9  -2   3      785.74      859.93     33.71 o
  10  -2   3       99.59      101.85      6.45 o
  11  -2   3       51.51       53.12      5.13 o
 -10  -1   3        1.17        0.06      1.48 o
  -9  -1   3        5.16        3.39      1.67 o
  -8  -1   3        0.38        0.63      1.55 o
  -7  -1   3        0.29        0.57      1.21 o
  -6  -1   3        1.83        3.53      1.30 o
  -5  -1   3       51.21       43.07      2.16 o
  -4  -1   3      759.04      799.47     14.53 o
  -3  -1   3       61.85       70.68      1.52 o
  -2  -1   3        0.43        0.77      0.50 o
  -1  -1   3      325.87      332.40      5.76 o
   0  -1   3      484.87      490.17      7.38 o
   1  -1   3      684.58      655.79     10.84 o
   2  -1   3      228.63      221.03      4.36 o
   3  -1   3      141.72      136.68      3.92 o
   4  -1   3      416.09      390.93      8.38 o
   5  -1   3       12.46       15.68      1.14 o
   6  -1   3      374.81      376.28     10.02 o
   7  -1   3       14.19       24.55      3.66 o
   8  -1   3      249.46      274.33     12.90 o
   9  -1   3       17.25       21.84      3.96 o
  10  -1   3       32.99       39.86      4.62 o
  11  -1   3        1.04        3.30      2.86 o
 -10   0   3       50.55       48.83      3.15 o
  -9   0   3        8.77        7.62      2.23 o
  -8   0   3       34.30       33.92      2.38 o
  -7   0   3       87.35       86.52      3.60 o
  -6   0   3        0.10        1.30      1.52 o
  -5   0   3       85.46       76.87      2.42 o
  -4   0   3       12.20       11.35      1.28 o
  -3   0   3        1.72        3.75      0.66 o
  -2   0   3      649.92      591.48      8.45 o
  -1   0   3      194.72      176.64      2.92 o
   0   0   3      125.24      104.22      1.86 o
   1   0   3      130.40      104.58      1.69 o
   2   0   3     1301.39     1143.64     27.85 o
   3   0   3      274.73      261.99      7.31 o
   4   0   3      414.38      377.41      6.89 o
   5   0   3       53.82       48.55      2.41 o
   6   0   3      270.73      265.88      7.21 o
   7   0   3      457.53      369.29     14.00 o
   8   0   3       53.39       59.06      5.13 o
   9   0   3       82.91       91.59      7.11 o
  10   0   3       21.02       24.62      3.74 o
  11   0   3        5.43        6.67      3.88 o
  12   0   3       49.24       47.92      4.98 o
 -10   1   3      100.88       95.17      5.86 o
  -9   1   3        9.35        8.15      1.93 o
  -8   1   3        3.33        2.71      1.95 o
  -7   1   3      148.42      151.56      5.25 o
  -6   1   3        0.77        0.81      1.34 o
  -5   1   3       56.31       55.94      2.79 o
  -4   1   3        0.01       -0.11      1.00 o
  -3   1   3       57.61       58.56      1.57 o
  -2   1   3      475.51      483.68      7.63 o
  -1   1   3     1134.10      995.97     17.27 o
   0   1   3     3365.23     3301.49     69.50 o
   1   1   3       26.39       29.29      0.70 o
   2   1   3      134.58      148.87      2.66 o
   3   1   3        6.46       12.04      0.83 o
   4   1   3        5.11        9.91      0.74 o
   5   1   3       52.84       52.86      1.56 o
   6   1   3        9.69        8.92      2.75 o
   7   1   3       45.67       42.89      5.28 o
   8   1   3       68.97       57.68      6.51 o
   9   1   3      189.04      193.44     10.11 o
  10   1   3       20.19       23.52      3.96 o
  11   1   3        0.00        0.81      3.22 o
  12   1   3        7.97        5.06      3.22 o
 -10   2   3        0.00       -0.31      1.76 o
  -9   2   3       70.83       73.07      7.58 o
  -8   2   3      139.20      146.95      6.78 o
  -7   2   3       25.23       24.65      2.36 o
  -6   2   3      379.50      390.92     10.71 o
  -5   2   3       66.73       68.12      2.79 o
  -4   2   3      131.84      122.34      4.06 o
  -3   2   3       77.69       69.48      1.69 o
  -2   2   3     1945.09     2040.75     60.72 o
  -1   2   3     4029.81     4276.17     92.53 o
   0   2   3      710.27      747.02     17.90 o
   1   2   3       19.11       28.08      0.73 o
   2   2   3    11430.83    10587.34    273.55 o
   3   2   3      371.87      354.38      6.34 o
   4   2   3      687.19      716.58     14.07 o
   5   2   3       71.61       69.89      3.10 o
   6   2   3      287.12      280.59      7.28 o
   7   2   3       10.12        8.75      0.71 o
   8   2   3       43.73       40.83      1.79 o
   9   2   3        3.08        4.59      1.73 o
  10   2   3       48.43       55.10      5.79 o
  11   2   3       10.19       10.84      4.10 o
  12   2   3       63.94       56.20      6.23 o
 -10   3   3       41.24       44.08      5.28 o
  -9   3   3       29.10       30.38      5.39 o
  -8   3   3        6.79        6.84      1.94 o
  -7   3   3       30.91       32.94      2.92 o
  -6   3   3        0.06        0.33      1.28 o
  -5   3   3       19.67       20.65      2.29 o
  -4   3   3      362.42      377.30     10.01 o
  -3   3   3     2888.37     3088.93     81.29 o
  -2   3   3     1053.08     1055.86     21.76 o
  -1   3   3       80.56       64.57      6.18 o
   0   3   3       27.31       46.80      1.46 o
   1   3   3      361.78      352.92      5.88 o
   2   3   3     1695.16     1662.98     34.35 o
   3   3   3       19.93       21.64      0.91 o
   4   3   3      215.08      180.69      3.66 o
   5   3   3      123.41      142.12      3.57 o
   6   3   3        2.87        2.71      0.61 o
   7   3   3       36.15       30.84      1.75 o
   8   3   3       28.94       29.83      1.75 o
   9   3   3       17.09       20.64      2.69 o
  10   3   3       21.22       26.67      4.10 o
  11   3   3        1.44       -1.83      2.78 o
 -10   4   3       49.82       42.59      5.72 o
  -9   4   3       21.38       18.62      4.65 o
  -8   4   3       29.64       26.22      3.77 o
  -7   4   3        5.58        5.44      1.74 o
  -6   4   3      317.49      341.28      9.91 o
  -5   4   3      193.62      213.29      6.58 o
  -4   4   3       41.68       43.60      2.82 o
  -3   4   3     1576.64     1657.28     61.11 o
  -2   4   3      929.22      982.23     20.25 o
  -1   4   3        9.96        9.50      0.76 o
   0   4   3       44.30       38.98      1.40 o
   1   4   3      374.44      355.57      6.08 o
   2   4   3     1522.85     1558.86     30.25 o
   3   4   3      674.92      713.59     11.00 o
   4   4   3      967.73     1022.32     18.42 o
   5   4   3      386.69      373.44     10.02 o
   6   4   3      202.40      213.63      8.18 o
   7   4   3        6.34        7.71      0.98 o
   8   4   3      195.92      192.31      5.04 o
   9   4   3        0.07       -0.43      1.95 o
  10   4   3      139.93      138.40      5.96 o
  11   4   3        1.43        2.05      2.78 o
 -10   5   3       12.43        6.45      3.44 o
  -9   5   3        1.09        0.01      1.50 o
  -8   5   3       38.90       50.45      7.51 o
  -7   5   3        9.52        8.33      2.53 o
  -6   5   3       42.60       46.53      3.41 o
  -5   5   3       51.93       58.76      2.85 o
  -4   5   3       52.68       54.51      4.40 o
  -3   5   3      131.53      130.86      6.08 o
  -2   5   3       40.91       31.18      2.02 o
  -1   5   3       87.41       90.85      2.02 o
   0   5   3      236.45      237.23      4.32 o
   1   5   3        0.06        1.33      0.54 o
   2   5   3       42.13       38.09      1.28 o
   3   5   3        3.53        3.56      0.72 o
   4   5   3       43.17       48.76      1.70 o
   5   5   3        2.49        1.08      0.37 o
   6   5   3        7.24        5.14      0.87 o
   7   5   3       58.82       55.81      3.06 o
   8   5   3      275.93      272.67      9.25 o
   9   5   3        0.33       -0.33      1.72 o
  10   5   3      121.40      118.92      7.66 o
  11   5   3        0.69        0.31      1.91 o
 -10   6   3       19.60       22.64      4.91 o
  -9   6   3        0.22        0.37      1.85 o
  -8   6   3        0.95        1.91      1.81 o
  -7   6   3        3.72        6.06      1.94 o
  -6   6   3       20.43       26.10      3.33 o
  -5   6   3        0.80        1.39      2.71 o
  -4   6   3        2.36        2.20      1.44 o
  -3   6   3      188.49      216.67      6.31 o
  -2   6   3      211.21      229.51      7.99 o
  -1   6   3       77.53      101.62      3.36 o
   0   6   3       15.79       10.63      1.32 o
   1   6   3      248.65      251.83      6.40 o
   2   6   3        0.46        0.33      0.42 o
   3   6   3      210.20      222.58      4.85 o
   4   6   3       55.67       58.21      2.18 o
   5   6   3       10.45       13.70      0.97 o
   6   6   3      127.97      132.06      3.46 o
   7   6   3       34.37       34.94      2.76 o
   8   6   3      298.10      306.67     10.15 o
   9   6   3        0.07        0.74      1.67 o
  10   6   3        0.04       -0.01      1.60 o
  11   6   3        0.42        0.84      1.92 o
  -9   7   3        7.42        6.89      3.30 o
  -8   7   3        0.08        0.15      2.27 o
  -7   7   3       55.33       40.15      4.47 o
  -6   7   3      183.58      192.08     14.07 o
  -5   7   3        0.20        0.55      1.64 o
  -4   7   3      377.41      411.36     29.86 o
  -3   7   3      208.50      257.38      7.72 o
  -2   7   3       43.28       52.14      2.37 o
  -1   7   3      632.54      727.52     26.09 o
   0   7   3       86.04       93.28      4.40 o
   1   7   3      104.03       93.55      2.95 o
   2   7   3       71.24       72.15      1.65 o
   3   7   3       23.52       27.86      1.27 o
   4   7   3       66.38       69.13      2.17 o
   5   7   3      716.53      645.59     20.28 o
   6   7   3      454.06      434.21      9.71 o
   7   7   3       51.97       59.50      3.54 o
   8   7   3        8.86       15.27      3.55 o
   9   7   3        3.49        3.40      2.20 o
  10   7   3        0.15        0.34      1.71 o
  -9   8   3        6.57        2.86      3.15 o
  -8   8   3       60.71       56.05      6.96 o
  -7   8   3        9.15       15.07      2.59 o
  -6   8   3       83.06       93.95      6.37 o
  -5   8   3        0.53        0.49      1.90 o
  -4   8   3       79.92       95.69      4.37 o
  -3   8   3       53.81       51.00      3.44 o
  -2   8   3      350.90      367.61     14.43 o
  -1   8   3        0.36        0.81      1.47 o
   0   8   3      333.64      359.33     13.19 o
   1   8   3      253.74      244.09      6.80 o
   2   8   3       73.94       78.39      2.95 o
   3   8   3       63.64       69.65      3.38 o
   4   8   3        8.40        6.54      1.31 o
   5   8   3      449.02      420.43     27.74 o
   6   8   3      108.97       97.59      4.38 o
   7   8   3       14.20       12.75      2.64 o
   8   8   3      231.01      219.28     13.12 o
   9   8   3       28.52       20.37      5.31 o
  10   8   3       39.80       35.83      5.86 o
  -8   9   3       90.85       77.08      6.15 o
  -7   9   3       42.90       37.59      4.91 o
  -6   9   3        7.73        4.54      2.78 o
  -5   9   3      243.84      291.19     12.82 o
  -4   9   3      193.90      215.06     10.26 o
  -3   9   3       11.04       13.56      3.08 o
  -2   9   3        1.59        1.76      1.69 o
  -1   9   3        1.38        0.37      1.54 o
   0   9   3      204.40      213.22      8.57 o
   1   9   3      449.29      434.27     17.05 o
   2   9   3        0.34        0.61      0.80 o
   3   9   3     1025.29     1085.77     28.64 o
   4   9   3       34.03       34.03      2.30 o
   5   9   3        7.41        5.75      1.00 o
   6   9   3        2.99        2.79      1.84 o
   7   9   3       14.10       12.60      2.86 o
   8   9   3      160.33      164.85     19.45 o
   9   9   3        6.16        5.25      2.39 o
  -7  10   3       17.15       11.06      3.96 o
  -6  10   3        0.05        0.88      2.34 o
  -5  10   3       65.35       67.34      4.98 o
  -4  10   3       76.47       79.06      5.86 o
  -3  10   3      279.71      318.30     13.34 o
  -2  10   3        4.84        4.76      2.49 o
  -1  10   3      161.71      175.27      8.13 o
   0  10   3       21.26       25.50      2.64 o
   1  10   3       43.86       46.28      2.13 o
   2  10   3        3.26        2.93      0.87 o
   3  10   3       42.67       43.87      2.57 o
   4  10   3        4.67        9.22      3.30 o
   5  10   3      210.15      213.16     17.99 o
   6  10   3       18.57       18.72      2.89 o
   7  10   3       56.07       51.57      6.74 o
   8  10   3        5.61        3.22      3.44 o
  -6  11   3        7.60        5.94      3.30 o
  -5  11   3       29.20       20.08      3.96 o
  -4  11   3       37.75       36.86      3.74 o
  -3  11   3       24.89       25.35      3.08 o
  -2  11   3       23.28       27.62      3.08 o
  -1  11   3        6.93        4.54      2.05 o
   0  11   3        5.26       10.41      1.78 o
   1  11   3        4.92        8.97      2.23 o
   2  11   3       79.81       76.86      3.23 o
   3  11   3        3.28        3.54      1.37 o
   4  11   3        0.60        0.56      1.23 o
   5  11   3        2.52        1.79      1.64 o
   6  11   3        5.05        7.25      3.22 o
   7  11   3       58.36       53.64      5.64 o
  -5  12   3        5.60        2.34      2.49 o
  -4  12   3       14.99       12.53      2.93 o
  -3  12   3        7.25        5.06      2.12 o
  -2  12   3        3.76        2.93      2.05 o
  -1  12   3       30.94       41.99      3.74 o
   0  12   3       71.03       61.79      8.09 o
   1  12   3        0.80        2.01      1.30 o
   2  12   3        2.68        2.25      1.34 o
   3  12   3        1.46       -0.81      1.91 o
   4  12   3        0.53        3.59      2.78 o
   5  12   3        7.14        6.45      3.08 o
   6  12   3       11.32        6.37      3.15 o
  -3  13   3       24.48       17.73      3.30 o
  -2  13   3        9.72        5.94      3.00 o
  -1  13   3       12.16       17.50      2.12 o
   0  13   3      219.82      248.06      7.84 o
   1  13   3       22.29       29.68      3.66 o
   2  13   3       92.87      106.68      6.89 o
   3  13   3        4.67        2.78      2.78 o
   4  13   3       26.99       31.43      4.25 o
  -1  14   3       35.84       45.58      4.62 o
  -1 -12   4        0.31        1.69      2.71 o
   0 -12   4        0.00        0.11      1.83 o
   1 -12   4       12.53       15.35      2.11 o
   2 -12   4       33.50       41.79      2.89 o
   3 -12   4        0.35        0.57      1.45 o
   4 -12   4        5.26        4.00      1.67 o
   5 -12   4       14.81        9.26      3.48 o
  -4 -11   4       36.18       40.81      3.66 o
  -3 -11   4        0.18        1.57      1.83 o
  -2 -11   4        5.87        7.84      2.93 o
  -1 -11   4        3.32        2.49      2.42 o
   0 -11   4       10.87        9.66      1.94 o
   1 -11   4       25.07       26.46      2.39 o
   2 -11   4       35.46       41.58      2.66 o
   3 -11   4        0.39        9.58      7.22 o
   4 -11   4        0.16       -0.12      1.35 o
   5 -11   4       17.94        6.23      2.93 o
   6 -11   4        3.64        4.18      2.86 o
   7 -11   4        5.15        2.56      2.42 o
  -5 -10   4        0.01       -0.15      1.54 o
  -4 -10   4       41.40       39.81      2.86 o
  -3 -10   4        0.14        0.39      1.34 o
  -2 -10   4       52.47       61.18      4.98 o
  -1 -10   4        1.07       -0.15      1.83 o
   0 -10   4        0.59       -0.45      1.18 o
   1 -10   4        0.39        1.36      1.30 o
   2 -10   4       13.83       10.85      1.81 o
   3 -10   4       10.40        9.00      1.97 o
   4 -10   4       12.38        8.28      2.27 o
   5 -10   4       11.30       17.51      2.71 o
   6 -10   4        0.05       -0.22      1.69 o
   7 -10   4        0.00        1.83      1.98 o
   8 -10   4        0.33       -0.15      1.83 o
  -6  -9   4        9.72       12.38      2.42 o
  -5  -9   4        0.10       -0.06      1.32 o
  -4  -9   4        1.66        2.15      1.75 o
  -3  -9   4        0.21       -0.21      1.41 o
  -2  -9   4        0.01        3.37      2.49 o
  -1  -9   4       11.43       13.41      2.71 o
   0  -9   4       25.86       30.45      2.17 o
   1  -9   4        4.98        2.35      1.47 o
   2  -9   4       36.70       37.35      4.47 o
   3  -9   4       93.06       79.84      3.33 o
   4  -9   4       11.59       11.72      2.20 o
   5  -9   4        0.49        0.73      1.91 o
   6  -9   4       35.25       45.04      2.40 o
   7  -9   4       21.82       22.66      1.99 o
   8  -9   4        0.99        1.17      1.36 o
   9  -9   4        9.39        4.93      1.73 o
  -6  -8   4        3.22        4.40      2.10 o
  -5  -8   4        0.01       -0.75      1.43 o
  -4  -8   4        0.54        0.50      1.60 o
  -3  -8   4        0.19        0.84      1.57 o
  -2  -8   4        7.03        6.01      3.15 o
  -1  -8   4      111.23      105.29      5.79 o
   0  -8   4      250.29      243.67      7.18 o
   1  -8   4       18.21       22.11      2.06 o
   2  -8   4        0.00        0.66      1.16 o
   3  -8   4      186.22      179.08      7.55 o
   4  -8   4       15.22       13.63      2.64 o
   5  -8   4      185.94      191.15      5.71 o
   6  -8   4       16.74       17.23      1.81 o
   7  -8   4        4.51        3.89      1.54 o
   8  -8   4        4.93        4.69      1.71 o
   9  -8   4       10.23        9.23      2.31 o
  10  -8   4       35.15       39.94     16.60 o
  -7  -7   4        3.50        2.67      2.19 o
  -6  -7   4       11.03        9.51      2.31 o
  -5  -7   4      174.27      176.92      6.06 o
  -4  -7   4       16.97       20.39      2.56 o
  -3  -7   4      664.42      650.49     18.03 o
  -2  -7   4      543.91      526.54     21.69 o
  -1  -7   4        1.31       -0.15      1.54 o
   0  -7   4       25.90       23.47      1.83 o
   1  -7   4       36.84       39.48      2.40 o
   2  -7   4       31.81       37.17      2.37 o
   3  -7   4      514.32      489.85     30.74 o
   4  -7   4      667.56      640.70     39.46 o
   5  -7   4       38.17       40.51      2.41 o
   6  -7   4      124.01      138.20      6.30 o
   7  -7   4       15.38       17.34      1.92 o
   8  -7   4       44.06       52.53      3.06 o
   9  -7   4       51.95       46.76      4.91 o
  10  -7   4        6.50        7.01      2.26 o
  -8  -6   4       31.48       31.96      3.42 o
  -7  -6   4        0.00        0.41      1.48 o
  -6  -6   4       98.83      109.47      5.31 o
  -5  -6   4      210.40      216.67      7.28 o
  -4  -6   4      119.18      114.82      4.87 o
  -3  -6   4      418.83      405.24     15.02 o
  -2  -6   4      626.11      565.44     31.24 o
  -1  -6   4       37.08       39.64      3.37 o
   0  -6   4        4.89        4.63      1.31 o
   1  -6   4      209.48      221.24      7.11 o
   2  -6   4       70.96       77.37      1.68 o
   3  -6   4       18.21       22.10      1.09 o
   4  -6   4       36.08       36.65      1.78 o
   5  -6   4      446.56      438.77     35.72 o
   6  -6   4      503.24      537.97     14.57 o
   7  -6   4       37.37       37.88      2.53 o
   8  -6   4       11.93       14.43      1.86 o
   9  -6   4       38.49       36.76      2.83 o
  10  -6   4       38.06       39.70     10.77 o
  11  -6   4       60.35       65.19     12.60 o
  -8  -5   4        0.18       25.39     22.13 o
  -7  -5   4       11.24       15.62      2.66 o
  -6  -5   4       13.05       11.39      1.45 o
  -5  -5   4      323.55      333.08     11.55 o
  -4  -5   4       29.51       34.27      4.74 o
  -3  -5   4      393.59      371.88     10.48 o
  -2  -5   4       32.58       36.82      2.06 o
  -1  -5   4        4.35        5.20      2.27 o
   0  -5   4        0.54        0.18      0.83 o
   1  -5   4      656.31      685.69     17.28 o
   2  -5   4      283.74      281.87      4.99 o
   3  -5   4       86.89       83.81      2.11 o
   4  -5   4        0.08       -0.11      0.63 o
   5  -5   4      197.91      195.17      5.80 o
   6  -5   4      113.57      116.82      4.32 o
   7  -5   4        0.38        0.67      1.40 o
   8  -5   4       34.34       35.88      2.82 o
   9  -5   4        1.70        2.76      1.89 o
  10  -5   4        1.39        1.83      1.61 o
  11  -5   4       16.05       16.47      3.99 o
  -9  -4   4        6.26        5.13      2.78 o
  -8  -4   4       73.71       74.56      3.93 o
  -7  -4   4       66.14       59.76      3.58 o
  -6  -4   4      381.73      389.32      9.18 o
  -5  -4   4        0.00       -0.09      0.92 o
  -4  -4   4        0.19        0.61      0.61 o
  -3  -4   4       16.45       16.86      0.95 o
  -2  -4   4       66.35       64.42      1.82 o
  -1  -4   4        1.81        1.03      1.69 o
   0  -4   4        8.08        7.56      0.76 o
   1  -4   4       31.63       42.85      1.48 o
   2  -4   4        4.80        5.96      0.55 o
   3  -4   4      138.79      183.76      3.48 o
   4  -4   4        0.32       -0.06      0.64 o
   5  -4   4       24.34       26.27      1.85 o
   6  -4   4        3.06        2.04      1.51 o
   7  -4   4        3.96        9.24      1.72 o
   8  -4   4       12.36       11.72      2.93 o
   9  -4   4       69.39       69.76      5.06 o
  10  -4   4       79.87       95.40      6.01 o
  11  -4   4       60.53       63.82      4.91 o
  -9  -3   4        4.70        6.39      1.38 o
  -8  -3   4        0.87        1.92      1.47 o
  -7  -3   4       36.39       31.30      2.07 o
  -6  -3   4       12.44       13.89      1.74 o
  -5  -3   4        0.02        0.26      0.99 o
  -4  -3   4        4.34        8.69      0.98 o
  -3  -3   4      473.84      465.08      8.37 o
  -2  -3   4      228.64      230.85      5.42 o
  -1  -3   4       87.98       95.38      2.41 o
   0  -3   4      451.67      491.11      7.50 o
   1  -3   4     3474.22     3686.77     68.41 o
   2  -3   4       17.66       19.59      0.76 o
   3  -3   4      597.52      618.53     12.52 o
   4  -3   4       76.94       84.87      2.37 o
   5  -3   4      450.11      478.58     12.49 o
   6  -3   4        8.78       10.99      2.42 o
   7  -3   4        9.86       10.77      3.44 o
   8  -3   4       43.69       55.39      4.47 o
   9  -3   4       63.20       66.90      5.86 o
  10  -3   4       62.95       58.76      4.98 o
  11  -3   4       69.93       80.97      5.94 o
 -10  -2   4       26.03       18.09      3.19 o
  -9  -2   4        0.30        0.60      1.34 o
  -8  -2   4      213.08      213.85      5.74 o
  -7  -2   4       46.04       49.04      2.46 o
  -6  -2   4       14.92       11.40      1.65 o
  -5  -2   4        0.60        1.58      1.12 o
  -4  -2   4        1.94        3.92      0.86 o
  -3  -2   4      126.61      148.78      3.14 o
  -2  -2   4       83.42       76.89      1.88 o
  -1  -2   4       25.05       29.47      0.92 o
   0  -2   4      701.74      688.24     11.94 o
   1  -2   4      855.22      861.63     14.64 o
   2  -2   4      106.73      114.20      2.00 o
   3  -2   4      116.08      124.94      3.38 o
   4  -2   4       24.85       32.43      1.38 o
   5  -2   4      274.36      289.64      7.81 o
   6  -2   4        0.01        0.44      1.91 o
   7  -2   4        3.85        3.52      3.30 o
   8  -2   4      603.27      593.51     24.11 o
   9  -2   4      129.68      122.59      7.47 o
  10  -2   4      126.76      127.79      7.55 o
  11  -2   4       86.56       92.03      6.30 o
 -10  -1   4       63.73       52.70      8.94 o
  -9  -1   4       17.50       19.39      4.29 o
  -8  -1   4       19.34       23.50      2.42 o
  -7  -1   4       42.72       45.94      2.80 o
  -6  -1   4      716.43      728.59     16.15 o
  -5  -1   4       42.80       44.51      2.19 o
  -4  -1   4        7.18       10.96      1.26 o
  -3  -1   4      403.78      413.41      7.51 o
  -2  -1   4     1084.90     1144.19     18.33 o
  -1  -1   4      396.32      354.82      5.59 o
   0  -1   4      178.59      196.03      3.55 o
   1  -1   4      316.17      343.36      5.14 o
   2  -1   4      870.13      882.11     13.36 o
   3  -1   4     1727.02     1721.59     35.36 o
   4  -1   4       63.44       57.12      2.48 o
   5  -1   4       45.02       48.79      1.65 o
   6  -1   4       58.08       66.07      2.56 o
   7  -1   4       24.32       17.77      5.35 o
   8  -1   4        0.64        3.59      3.74 o
   9  -1   4       64.86       61.77      5.06 o
  10  -1   4       14.52       15.09      4.47 o
  11  -1   4        6.27        7.33      3.30 o
  12  -1   4        3.98        2.86      2.93 o
 -10   0   4      112.55      108.66     22.86 o
  -9   0   4       37.08       37.34      3.04 o
  -8   0   4       48.83       49.68      3.13 o
  -7   0   4       42.68       44.07      2.46 o
  -6   0   4      119.50      122.31      4.19 o
  -5   0   4        2.08        1.34      1.14 o
  -4   0   4        8.34       11.92      1.26 o
  -3   0   4       34.66       38.30      1.33 o
  -2   0   4     1029.09     1056.14     16.89 o
  -1   0   4      558.54      535.47      8.36 o
   0   0   4      825.73      788.28     12.06 o
   1   0   4      972.89      927.53     13.98 o
   2   0   4      196.83      213.81      3.60 o
   3   0   4       33.46       30.65      1.31 o
   4   0   4      482.24      470.62     10.06 o
   5   0   4      131.36      125.55      4.57 o
   6   0   4      583.80      603.30     12.88 o
   7   0   4      281.53      260.75     32.79 o
   9   0   4      183.72      190.88      9.60 o
  10   0   4       13.04       20.44      4.32 o
  11   0   4        0.07       -0.66      2.56 o
  12   0   4       18.72       19.86      4.10 o
 -10   1   4       82.89       98.00     14.69 o
  -9   1   4        0.11        0.30      1.64 o
  -8   1   4        0.35        0.18      1.58 o
  -7   1   4       27.03       29.92      2.62 o
  -6   1   4       54.26       57.67      3.17 o
  -5   1   4      100.56       94.52      3.35 o
  -4   1   4       61.76       71.68      2.82 o
  -3   1   4       29.68       24.71      1.35 o
  -2   1   4     1392.51     1320.19     48.10 o
  -1   1   4      237.85      189.74      4.29 o
   0   1   4      217.02      225.23      4.59 o
   1   1   4      159.80      153.11      3.03 o
   2   1   4      621.11      555.59     10.70 o
   3   1   4       95.22       99.37      2.33 o
   4   1   4       61.19       64.78      1.56 o
   5   1   4        8.45       12.41      2.18 o
   6   1   4      308.78      327.76      7.16 o
   7   1   4       79.19       74.06      9.31 o
   8   1   4        5.17        5.83      2.75 o
   9   1   4       46.08       47.04      4.98 o
  10   1   4       28.08       31.87      4.54 o
  11   1   4        5.51       11.06      3.59 o
  12   1   4        0.68        1.83      3.00 o
 -10   2   4       11.59        5.50      2.75 o
  -9   2   4        7.77        7.38      2.05 o
  -8   2   4        1.00        2.20      1.68 o
  -7   2   4       40.11       41.59      2.71 o
  -6   2   4      449.99      467.29     12.89 o
  -5   2   4       88.53       87.49      3.50 o
  -4   2   4      420.30      467.90     12.28 o
  -3   2   4     1279.85     1306.38     47.85 o
  -2   2   4      636.62      634.89     11.34 o
  -1   2   4       54.08       46.97      2.12 o
   0   2   4      187.41      197.97      5.06 o
   1   2   4      299.17      263.42      4.34 o
   2   2   4       76.17       82.86      1.37 o
   3   2   4       39.69       36.51      0.82 o
   4   2   4      328.08      332.84     14.64 o
   5   2   4        1.41        0.26      0.83 o
   6   2   4        4.02        3.59      0.57 o
   7   2   4       35.96       29.47      2.59 o
   8   2   4       33.99       28.94      3.88 o
   9   2   4       67.93       66.46      5.42 o
  10   2   4        2.33        1.10      3.59 o
  11   2   4        7.33        7.47      3.37 o
  12   2   4       46.07       44.33      4.91 o
 -10   3   4        0.88       -0.19      1.81 o
  -9   3   4        0.63       -0.45      1.68 o
  -8   3   4      191.46      174.94     14.07 o
  -7   3   4       86.64       82.72      4.14 o
  -6   3   4      294.01      294.58      8.60 o
  -5   3   4      192.59      195.91      6.35 o
  -4   3   4     1101.24     1155.28     29.61 o
  -3   3   4     2501.37     2567.03     95.84 o
  -2   3   4      423.29      406.25      8.57 o
  -1   3   4     1030.49     1078.02     27.17 o
   0   3   4      246.77      234.79      4.81 o
   1   3   4      838.92      870.68     17.07 o
   2   3   4      503.04      514.52     10.82 o
   3   3   4      109.21      118.74      2.02 o
   4   3   4      164.16      173.91      4.09 o
   5   3   4      543.32      531.34     16.47 o
   6   3   4       43.62       38.06      2.62 o
   7   3   4      146.96      155.72      5.85 o
   8   3   4       13.66       13.44      2.87 o
   9   3   4       86.28       93.15      4.95 o
  10   3   4      159.67      161.42      9.67 o
  11   3   4        4.18        3.08      2.93 o
 -10   4   4       11.74       18.32      3.88 o
  -9   4   4       30.44       37.26      3.05 o
  -8   4   4      143.20      159.28      8.83 o
  -7   4   4       36.08       33.09      3.66 o
  -6   4   4      470.42      503.99     24.62 o
  -5   4   4       61.50       76.50      4.29 o
  -4   4   4      518.15      544.42     20.52 o
  -3   4   4       68.60       56.35      3.81 o
  -2   4   4     1146.46     1223.43     44.26 o
  -1   4   4      302.97      357.47      7.55 o
   0   4   4     2069.07     2071.68     57.38 o
   1   4   4      283.53      232.56      4.81 o
   2   4   4      228.53      203.79      3.29 o
   3   4   4      325.38      302.93      5.49 o
   4   4   4     4535.71     4557.28    101.18 o
   5   4   4      102.23       90.69      2.60 o
   6   4   4       81.49       83.52      3.59 o
   7   4   4        5.77       12.15      2.32 o
   8   4   4      297.35      291.78      9.28 o
   9   4   4       82.16       83.89      4.17 o
  10   4   4        1.27        2.27      2.28 o
  11   4   4        1.61        2.20      2.86 o
  -9   5   4       27.50       30.63      2.95 o
  -8   5   4       19.67       18.05      2.73 o
  -7   5   4      142.58      151.31     13.48 o
  -6   5   4       35.75       36.79      2.24 o
  -5   5   4      624.78      648.24     25.79 o
  -4   5   4       11.28        8.43      3.00 o
  -3   5   4        1.19       -1.17      1.76 o
  -2   5   4       46.58       51.82      2.29 o
  -1   5   4      738.49      785.23     19.04 o
   0   5   4        0.31        2.93      0.75 o
   1   5   4     1327.46     1351.72     23.95 o
   2   5   4     1477.87     1597.96     28.40 o
   3   5   4     1418.77     1379.02     24.48 o
   4   5   4      991.55      929.57     19.40 o
   5   5   4       15.62       12.10      1.90 o
   6   5   4        0.35        1.29      1.65 o
   7   5   4        3.15        7.27      2.06 o
   8   5   4        1.09       -0.15      2.78 o
   9   5   4      188.54      178.81      7.11 o
  10   5   4       56.96       50.19      3.75 o
  11   5   4      144.01      150.81     10.59 o
  -9   6   4        7.92        4.47      3.96 o
  -8   6   4        0.81       -1.03      3.30 o
  -7   6   4        0.02       -0.22      2.27 o
  -6   6   4      111.20      105.29      6.37 o
  -5   6   4       21.85       17.00      3.30 o
  -4   6   4       15.42       17.22      3.00 o
  -3   6   4       87.21       89.91      3.57 o
  -2   6   4      174.46      207.48      6.22 o
  -1   6   4       26.35       31.15      1.82 o
   0   6   4       11.65       11.21      1.09 o
   1   6   4       48.38       46.56      1.24 o
   2   6   4        1.01        0.96      0.33 o
   3   6   4       24.98       17.42      1.36 o
   4   6   4       45.34       42.09      3.62 o
   5   6   4       41.52       34.25      2.50 o
   6   6   4      157.99      160.30      5.72 o
   7   6   4       39.91       35.01      5.31 o
   8   6   4      111.99      107.39      5.17 o
   9   6   4        7.02        7.47      2.44 o
  10   6   4        2.03        1.57      2.16 o
  11   6   4       31.51       39.02      6.15 o
  -9   7   4       55.44       63.97      6.81 o
  -8   7   4        9.60        5.79      3.30 o
  -7   7   4        2.88        3.88      3.44 o
  -6   7   4       47.31       41.03      4.25 o
  -5   7   4       10.69       20.19      5.06 o
  -4   7   4        0.19       -0.06      1.37 o
  -3   7   4       36.37       42.94      2.66 o
  -2   7   4        5.09        6.07      1.50 o
  -1   7   4      462.17      498.92     16.38 o
   0   7   4        6.99        6.58      1.32 o
   1   7   4       14.41       14.37      2.71 o
   2   7   4        5.52        4.04      0.73 o
   3   7   4      580.09      563.49     19.35 o
   4   7   4      100.67       89.63      6.32 o
   5   7   4       43.88       34.58      3.89 o
   6   7   4       62.24       64.19      4.36 o
   7   7   4       13.41       14.59      2.17 o
   8   7   4       23.42       20.90      2.80 o
   9   7   4        6.38        5.25      2.35 o
  10   7   4        6.85        5.62      2.74 o
  -8   8   4       58.48       54.88      3.82 o
  -7   8   4        4.25        2.93      2.02 o
  -6   8   4       56.89       70.30      5.39 o
  -5   8   4        0.05        0.67      1.72 o
  -4   8   4       68.17       63.74      6.56 o
  -3   8   4       12.27       10.43      1.92 o
  -2   8   4       70.88       85.49      5.90 o
  -1   8   4       21.65       31.58      2.86 o
   0   8   4      382.30      402.85     14.73 o
   1   8   4       25.23       23.96      2.05 o
   2   8   4       82.10       66.17      4.11 o
   3   8   4      405.34      378.37     15.10 o
   4   8   4        0.03        0.22      0.69 o
   5   8   4       71.40       78.19      3.75 o
   6   8   4      232.61      240.09      7.54 o
   7   8   4       86.67       76.29      4.23 o
   8   8   4       56.71       64.18      3.86 o
   9   8   4        6.69        6.83      2.44 o
  10   8   4      207.94      175.10     24.44 o
  -7   9   4       42.43       47.41      3.40 o
  -6   9   4        3.13        3.74      1.99 o
  -5   9   4      230.03      218.71     12.38 o
  -4   9   4      489.81      528.64     40.78 o
  -3   9   4      190.77      201.35      9.01 o
  -2   9   4      525.66      599.81     23.15 o
  -1   9   4      252.18      263.41     10.48 o
   0   9   4       73.27       74.96      4.54 o
   1   9   4      577.61      606.37     16.06 o
   2   9   4        0.86        0.61      0.65 o
   3   9   4      727.92      736.14     19.51 o
   4   9   4        7.85        6.64      1.72 o
   5   9   4      462.79      468.66     13.16 o
   6   9   4       30.52       37.05      2.69 o
   7   9   4       67.72       61.65      3.84 o
   8   9   4        4.22        3.82      2.26 o
   9   9   4       25.62       13.42      2.81 o
  -7  10   4        0.10        0.07      2.05 o
  -6  10   4      174.00      159.66      8.79 o
  -5  10   4        5.67        5.64      2.49 o
  -4  10   4      106.06      102.14      6.67 o
  -3  10   4       66.60       67.26      4.54 o
  -2  10   4      190.95      226.85      9.67 o
  -1  10   4      109.73      132.84      6.23 o
   0  10   4      156.64      164.13      7.69 o
   1  10   4       51.48       48.55      3.89 o
   2  10   4        4.11        3.44      0.97 o
   3  10   4       40.02       47.60      2.69 o
   4  10   4        0.26        1.37      1.42 o
   5  10   4       17.93       20.47      2.34 o
   6  10   4      263.48      281.81     14.18 o
   7  10   4        0.77        1.85      1.64 o
   8  10   4      125.42      124.07     15.42 o
   9  10   4        0.84        5.50      3.59 o
  -6  11   4        5.86        3.74      2.56 o
  -5  11   4        7.02        6.67      3.30 o
  -4  11   4        0.68        0.66      1.98 o
  -3  11   4       83.72      102.87      5.64 o
  -2  11   4       59.14       57.45      4.18 o
  -1  11   4       38.77       47.55      4.03 o
   0  11   4      106.95      115.99      5.86 o
   1  11   4       85.03       92.27      3.62 o
   2  11   4       66.69       66.84      2.81 o
   3  11   4        2.88        2.13      1.21 o
   4  11   4       14.88       13.95      1.76 o
   5  11   4       11.97       12.95      1.94 o
   6  11   4        1.36        1.84      1.85 o
   7  11   4        0.07       -1.25      2.93 o
   8  11   4        3.83        2.42      3.52 o
  -5  12   4        8.19        6.89      2.78 o
  -4  12   4        2.57       -1.10      2.12 o
  -3  12   4       94.69       96.87      6.15 o
  -2  12   4       37.40       33.93      3.52 o
  -1  12   4        2.10        1.61      1.91 o
   0  12   4       28.48       24.64      2.33 o
   1  12   4       12.42        7.62      2.71 o
   2  12   4       14.60       15.28      1.68 o
   3  12   4       10.02       10.05      1.85 o
   4  12   4       52.94       60.13      3.18 o
   5  12   4       78.60       86.17      5.72 o
   6  12   4       20.01       13.85      3.88 o
  -3  13   4       59.01       41.33      4.69 o
  -2  13   4       35.85       37.88      4.32 o
  -1  13   4        0.80        0.07      1.61 o
   0  13   4       49.54       57.51      3.47 o
   1  13   4       58.49       61.56      3.10 o
   2  13   4      136.16      164.94      8.35 o
   3  13   4       30.41       30.70      3.74 o
   4  13   4        5.50        5.28      2.56 o
   5  13   4        3.44        5.57      2.78 o
  -1  14   4       10.59       15.53      2.93 o
   0  14   4      101.90       80.89      5.86 o
   1  14   4        0.34        2.64      2.05 o
   1 -12   5       11.39        7.22      1.91 o
   2 -12   5        5.70        3.96      2.01 o
   3 -12   5        6.81        4.32      2.13 o
   4 -12   5        0.13       -0.22      1.83 o
  -2 -11   5        6.18        2.68      1.97 o
  -1 -11   5        0.23        0.95      3.00 o
   0 -11   5        3.20        3.09      1.56 o
   1 -11   5        6.10        6.94      2.17 o
   2 -11   5        1.56        1.14      1.68 o
   3 -11   5        0.10       -0.01      1.05 o
   4 -11   5       53.80       36.15      8.68 o
   5 -11   5       54.40       54.09      4.21 o
   6 -11   5        0.14       -0.44      2.20 o
  -4 -10   5      126.87      125.00      6.96 o
  -3 -10   5       15.01       19.20      2.55 o
  -2 -10   5        0.92        2.19      1.71 o
  -1 -10   5       12.77       10.84      3.08 o
   0 -10   5      162.66      178.71      6.03 o
   1 -10   5        0.06       -0.11      1.37 o
   2 -10   5       75.45       89.01      4.11 o
   3 -10   5       19.92       25.78      2.27 o
   4 -10   5      149.03      158.26      7.88 o
   5 -10   5       14.38        1.76      2.27 o
   6 -10   5        0.84        0.22      1.61 o
   7 -10   5       21.50        6.15      2.64 o
   8 -10   5       89.39       23.23      4.98 o
  -5  -9   5       15.46       14.82      2.20 o
  -4  -9   5       32.57       32.69      2.82 o
  -3  -9   5        2.06        3.39      1.76 o
  -2  -9   5        1.91        2.60      2.82 o
  -1  -9   5        0.16       -1.10      2.20 o
   0  -9   5       43.65       39.09      2.89 o
   1  -9   5        6.15        5.25      1.66 o
   2  -9   5       97.54       82.05      3.59 o
   3  -9   5        9.08       10.73      1.60 o
   4  -9   5       65.49       82.37      3.60 o
   5  -9   5        0.83        0.73      1.91 o
   6  -9   5      106.31      111.89      6.45 o
   7  -9   5        1.75        1.69      2.27 o
   9  -9   5       16.50        6.30      2.78 o
  -6  -8   5        8.46        7.67      2.17 o
  -5  -8   5        5.32        2.54      1.68 o
  -4  -8   5        1.81        1.23      1.73 o
  -3  -8   5        0.00        0.98      1.73 o
  -2  -8   5       34.84       29.31      2.41 o
  -1  -8   5       14.37       22.42      2.93 o
   0  -8   5      238.47      216.98      6.80 o
   1  -8   5       62.56       59.99      2.93 o
   2  -8   5      376.37      343.24      9.76 o
   3  -8   5      121.63      122.23      4.47 o
   4  -8   5       97.55       97.60      4.84 o
   5  -8   5       26.75       30.56      1.80 o
   6  -8   5       83.10       85.78      3.99 o
   7  -8   5       10.49       11.45      1.59 o
   8  -8   5        6.58        5.06      1.65 o
   9  -8   5        0.06        0.86      1.53 o
  10  -8   5       20.89       25.50     15.31 o
  -7  -7   5       74.61       71.51      5.35 o
  -6  -7   5       26.47       25.77      2.88 o
  -5  -7   5      109.19      115.13      4.89 o
  -4  -7   5       28.78       31.79      3.63 o
  -3  -7   5       83.41       85.03      3.74 o
  -2  -7   5      218.90      199.09      6.67 o
  -1  -7   5       42.67       40.59      3.66 o
   0  -7   5      213.51      192.77      6.14 o
   1  -7   5       32.04       29.18      1.93 o
   2  -7   5       29.63       28.76      2.06 o
   3  -7   5        3.14        4.66      0.65 o
   4  -7   5       72.27       65.85      4.07 o
   5  -7   5        7.81        7.17      1.35 o
   6  -7   5       16.00       18.84      1.83 o
   7  -7   5       11.26       14.68      2.97 o
   8  -7   5       11.90       12.59      3.85 o
   9  -7   5       35.58       30.08      2.46 o
  10  -7   5        7.03        0.41      1.68 o
  -7  -6   5       76.21       73.63      4.43 o
  -6  -6   5        7.13        5.85      2.42 o
  -5  -6   5       25.72       31.31      2.61 o
  -4  -6   5        7.67        8.67      1.92 o
  -3  -6   5      774.01      786.12     21.53 o
  -2  -6   5       10.58       11.02      2.23 o
  -1  -6   5       75.08       58.54      4.03 o
   0  -6   5       99.26      112.41      4.07 o
   1  -6   5     1192.84     1209.96     31.40 o
   2  -6   5      682.63      673.84     17.68 o
   3  -6   5      242.70      215.72      6.63 o
   4  -6   5      193.39      167.43      8.15 o
   5  -6   5     1021.19     1045.74     37.11 o
   6  -6   5      102.27       97.15      7.80 o
   7  -6   5      296.92      332.61      9.71 o
   8  -6   5        1.16        1.54      1.49 o
   9  -6   5        4.68        3.90      1.70 o
  10  -6   5        2.37        3.56      1.88 o
  11  -6   5       24.36       12.93      6.89 o
  -8  -5   5       88.33       74.01      5.06 o
  -7  -5   5       22.32       22.55      3.01 o
  -6  -5   5       20.09       26.02      2.49 o
  -5  -5   5      122.76      127.02      5.24 o
  -4  -5   5      439.38      457.88     13.58 o
  -3  -5   5      657.81      629.86     17.34 o
  -2  -5   5      125.57      120.19      4.18 o
  -1  -5   5       25.86       23.37      3.30 o
   0  -5   5       89.76       96.68      3.19 o
   1  -5   5        0.40        0.04      0.80 o
   2  -5   5        0.67        2.10      0.38 o
   3  -5   5        0.42        0.19      0.52 o
   4  -5   5       63.22       69.41      2.12 o
   5  -5   5      328.58      315.12     10.62 o
   6  -5   5      292.55      294.13      8.52 o
   7  -5   5      151.54      140.59      4.98 o
   8  -5   5      675.85      727.24     20.21 o
   9  -5   5       47.18       48.08      2.93 o
  10  -5   5        0.11       -0.76      1.79 o
  11  -5   5        2.57        1.95      1.87 o
  -8  -4   5        0.59        0.28      1.88 o
  -7  -4   5      104.18      105.12      5.22 o
  -6  -4   5        4.21        5.53      1.33 o
  -5  -4   5       12.48       14.33      1.63 o
  -4  -4   5      115.74      100.20      4.23 o
  -3  -4   5      891.66      819.46     17.79 o
  -2  -4   5        0.97        0.85      0.54 o
  -1  -4   5     1067.46     1066.52     27.25 o
   0  -4   5      162.44      146.96      4.73 o
   1  -4   5      203.62      186.17      4.09 o
   2  -4   5       48.58       44.58      1.00 o
   3  -4   5      290.19      258.86      4.66 o
   4  -4   5      205.09      197.96      4.41 o
   5  -4   5      394.89      416.98     11.06 o
   6  -4   5      574.02      582.79     18.35 o
   7  -4   5      265.33      278.85     17.92 o
   8  -4   5       68.39       70.19      3.44 o
   9  -4   5        0.87        2.29      1.73 o
  10  -4   5        2.74        4.10      3.30 o
  11  -4   5        6.75        7.69      2.93 o
  -9  -3   5        3.70        3.88      2.42 o
  -8  -3   5       78.45       71.31      4.24 o
  -7  -3   5       31.29       29.59      2.19 o
  -6  -3   5       18.62       20.83      1.79 o
  -5  -3   5      177.39      169.85      4.65 o
  -4  -3   5      169.84      148.90      4.32 o
  -3  -3   5      696.79      690.76     14.87 o
  -2  -3   5        2.77        2.79      0.82 o
  -1  -3   5      750.77      753.51     15.22 o
   0  -3   5      163.93      160.15      2.93 o
   1  -3   5       69.98       58.27      1.52 o
   2  -3   5        1.28        1.27      0.48 o
   3  -3   5       75.55       89.04      1.84 o
   4  -3   5      173.33      169.11      4.28 o
   5  -3   5      360.71      375.96      9.96 o
   6  -3   5      140.72      151.02      5.02 o
   7  -3   5       44.42       49.66      2.71 o
   8  -3   5       68.64       67.63      5.13 o
   9  -3   5       24.30       24.99      3.81 o
  10  -3   5       21.72       18.61      4.18 o
  11  -3   5        6.78        4.84      2.86 o
  -9  -2   5       11.14        8.99      3.00 o
  -8  -2   5       25.23       24.36      2.45 o
  -7  -2   5        2.41        1.57      1.39 o
  -6  -2   5        6.79        4.20      1.37 o
  -5  -2   5      166.08      155.11      4.35 o
  -4  -2   5       78.60       76.40      2.42 o
  -3  -2   5        2.08        3.36      1.07 o
  -2  -2   5      150.48      158.60      3.79 o
  -1  -2   5      224.52      267.70      4.84 o
   0  -2   5        0.35        1.94      0.68 o
   1  -2   5      423.29      426.50      8.20 o
   2  -2   5      285.69      312.19      5.46 o
   3  -2   5     3059.70     3218.35     68.66 o
   4  -2   5      102.96      103.83      2.61 o
   5  -2   5        3.15        1.92      1.14 o
   6  -2   5       44.15       40.67      3.74 o
   7  -2   5        1.65       -0.07      2.49 o
   8  -2   5        4.75        3.81      2.86 o
   9  -2   5      228.24      241.36     12.02 o
  10  -2   5       23.86       26.38      4.03 o
  11  -2   5       75.53       79.21      6.01 o
  -9  -1   5       21.67       21.16      2.49 o
  -8  -1   5      324.27      330.72     10.21 o
  -7  -1   5       19.64       26.01      1.93 o
  -6  -1   5      180.70      182.60      4.93 o
  -5  -1   5      309.00      318.50      7.52 o
  -4  -1   5       88.24       98.93      2.94 o
  -3  -1   5      149.85      142.62      3.67 o
  -2  -1   5      283.10      284.65      5.38 o
  -1  -1   5        0.01        0.40      0.53 o
   0  -1   5      296.96      288.38      5.21 o
   1  -1   5      581.91      529.55      7.40 o
   2  -1   5       65.10       48.26      1.12 o
   3  -1   5       54.06       72.21      1.87 o
   4  -1   5      168.57      189.64      4.20 o
   5  -1   5      336.74      354.79      9.54 o
   6  -1   5       58.10       50.32      2.53 o
   7  -1   5       10.41        4.90      3.70 o
   8  -1   5       20.00       21.32      3.96 o
   9  -1   5        1.86        3.08      3.15 o
  10  -1   5      250.02      273.97     13.48 o
  11  -1   5       68.76       77.45      5.86 o
  12  -1   5        9.62        5.28      3.88 o
  -9   0   5       10.22        8.44      2.24 o
  -8   0   5       10.14       12.19      1.81 o
  -7   0   5        2.79        3.62      1.63 o
  -6   0   5       41.00       40.89      2.69 o
  -5   0   5       83.12       75.31      3.37 o
  -4   0   5      101.43       88.67      2.68 o
  -3   0   5       36.80       35.83      1.67 o
  -2   0   5      207.76      241.26      4.58 o
  -1   0   5     2544.07     2588.50     42.64 o
   0   0   5      610.68      676.69     11.78 o
   1   0   5       57.17       56.45      1.31 o
   2   0   5        5.31        6.45      0.76 o
   3   0   5      789.22      738.13     15.30 o
   4   0   5      608.35      645.85     13.33 o
   5   0   5       93.04       88.38      2.85 o
   6   0   5      264.49      243.23     14.45 o
   7   0   5      676.02      591.79     73.35 o
   8   0   5      123.49      118.70      7.03 o
   9   0   5      113.41      112.40      6.89 o
  10   0   5       34.10       35.02      4.18 o
  11   0   5      228.13      241.65     11.58 o
  12   0   5        0.31        0.51      2.78 o
  -9   1   5        0.00        0.30      1.65 o
  -8   1   5       44.27       55.23      3.10 o
  -7   1   5        6.14        4.01      1.66 o
  -6   1   5      106.25      101.71      4.20 o
  -5   1   5       33.94       31.27      2.13 o
  -4   1   5        4.11       13.34      2.86 o
  -3   1   5      118.42      123.10      5.64 o
  -2   1   5      620.35      661.51     13.78 o
  -1   1   5       26.38       25.04      1.46 o
   0   1   5      756.07      747.86     14.99 o
   1   1   5      207.10      204.06      3.57 o
   2   1   5      729.72      722.49     14.28 o
   3   1   5      395.13      361.22      5.59 o
   4   1   5      906.49      915.00     18.69 o
   5   1   5       50.27       51.50      1.57 o
   6   1   5       57.35       58.04      2.59 o
   7   1   5        6.23        1.86      0.77 o
   8   1   5      428.49      353.65     73.27 o
   9   1   5        1.47        2.49      2.86 o
  10   1   5       29.10       28.50      5.28 o
  11   1   5       39.41       45.28      4.91 o
  12   1   5        0.02       -0.15      3.00 o
  -9   2   5        7.11        4.09      1.97 o
  -8   2   5      116.33      128.75      9.38 o
  -7   2   5        8.88        7.29      1.83 o
  -6   2   5        0.69        0.60      1.41 o
  -5   2   5       48.33       49.29      2.57 o
  -4   2   5        9.14        5.20      2.20 o
  -3   2   5        0.74        2.78      2.20 o
  -2   2   5      337.62      341.79      9.43 o
  -1   2   5        0.09        0.91      0.48 o
   0   2   5     1229.36     1148.03     32.42 o
   1   2   5        7.52        4.16      0.58 o
   2   2   5      104.15      111.19      2.14 o
   3   2   5       79.36       76.78      1.38 o
   4   2   5      782.57      809.82     13.95 o
   5   2   5       54.29       56.85      1.87 o
   6   2   5       21.96       21.75      2.08 o
   7   2   5       28.11       31.59      5.90 o
   8   2   5      342.43      354.35     14.95 o
   9   2   5       45.97       51.22      5.72 o
  10   2   5      118.49      129.47      7.69 o
  11   2   5       43.66       45.72      5.86 o
  12   2   5       19.86       17.73      4.10 o
  -9   3   5        4.55        4.18      2.27 o
  -8   3   5        0.66        1.58      1.90 o
  -7   3   5       53.75       60.63      4.51 o
  -6   3   5       54.15       53.64      3.02 o
  -5   3   5       12.64       18.54      3.74 o
  -4   3   5        0.02        0.00      1.98 o
  -3   3   5       16.34       19.05      2.64 o
  -2   3   5        0.44       -0.32      0.92 o
  -1   3   5      626.31      662.45     17.66 o
   0   3   5       21.69       23.79      1.30 o
   1   3   5       10.96       10.03      0.77 o
   2   3   5        0.51        0.80      0.31 o
   3   3   5        0.46        0.52      0.37 o
   4   3   5      421.28      445.33     11.67 o
   5   3   5        6.07        5.92      0.82 o
   6   3   5      101.99      108.45      3.00 o
   7   3   5       82.21       82.15      3.62 o
   8   3   5       41.33       42.17      3.92 o
   9   3   5      129.42      125.74      7.47 o
  10   3   5       17.61       12.16      3.74 o
  11   3   5      122.61      129.03      9.09 o
  -9   4   5        0.40       -0.15      2.78 o
  -8   4   5       67.28       56.42      4.69 o
  -7   4   5       56.12       53.93      4.91 o
  -6   4   5      242.93      243.78     11.80 o
  -5   4   5      833.34      873.56     33.49 o
  -4   4   5      328.57      296.46     12.16 o
  -3   4   5      460.17      497.89     18.83 o
  -2   4   5      333.11      323.65     12.53 o
  -1   4   5     1357.08     1476.08     53.42 o
   0   4   5       31.60       23.92      1.24 o
   1   4   5       11.44        6.60      1.68 o
   2   4   5     5838.73     6174.30     99.70 o
   3   4   5      292.75      276.29      4.34 o
   4   4   5     3529.55     3723.11     81.47 o
   5   4   5       15.38       16.72      1.07 o
   6   4   5        4.11        5.00      1.69 o
   7   4   5      109.58      103.27      4.27 o
   8   4   5       85.78       85.47      4.11 o
   9   4   5       28.40       34.59      3.07 o
  10   4   5       87.22       74.37      4.91 o
  11   4   5        0.90       -0.29      2.56 o
  -9   5   5        3.55        0.00      2.34 o
  -8   5   5        2.00        2.27      2.86 o
  -7   5   5       80.47       80.31      6.37 o
  -6   5   5       47.56       51.00      5.35 o
  -5   5   5      217.52      225.09     10.48 o
  -4   5   5     1339.24     1418.48     54.81 o
  -3   5   5      475.85      544.49     21.32 o
  -2   5   5       74.41       83.97      4.62 o
  -1   5   5       97.59       92.25      3.24 o
   0   5   5        2.48        5.55      1.00 o
   1   5   5       40.49       35.74      1.27 o
   2   5   5      212.79      213.84      3.47 o
   3   5   5       71.27       60.19      2.15 o
   4   5   5     1913.06     1929.30     40.90 o
   5   5   5       41.56       42.39      2.46 o
   6   5   5     1000.63      979.33     26.34 o
   7   5   5        0.69        1.12      1.83 o
   8   5   5        1.07        4.02      2.41 o
   9   5   5       23.29       26.30      3.19 o
  10   5   5       21.23       24.19      5.20 o
  11   5   5       11.91       20.22      3.99 o
  -9   6   5       15.03        3.66      3.30 o
  -8   6   5        8.36        3.08      3.00 o
  -7   6   5        0.75        1.32      2.64 o
  -6   6   5      102.42      100.09      7.03 o
  -5   6   5      122.47      130.13      7.03 o
  -4   6   5        6.69        4.47      3.15 o
  -3   6   5      399.21      459.65     12.60 o
  -2   6   5       78.61       90.51      3.85 o
  -1   6   5       39.95       42.44      2.89 o
   0   6   5      165.36      175.81      7.07 o
   1   6   5       74.10       80.99      2.14 o
   2   6   5      238.81      259.89      4.24 o
   3   6   5      274.89      316.19      5.76 o
   4   6   5     1033.14      991.79     44.08 o
   5   6   5      129.20      155.24      5.25 o
   6   6   5       34.91       33.19      2.61 o
   7   6   5        6.46        3.35      2.01 o
   8   6   5      126.46      125.25      5.05 o
   9   6   5        2.37        0.99      1.81 o
  10   6   5       11.21       12.37      2.66 o
  11   6   5        1.63        5.08      3.26 o
  -8   7   5        0.03       -0.44      2.56 o
  -7   7   5        5.59        3.88      3.59 o
  -6   7   5        6.46        2.86      3.59 o
  -5   7   5        0.37       -0.07      2.56 o
  -4   7   5        1.40        1.59      1.90 o
  -3   7   5       50.96       55.49      2.75 o
  -2   7   5        8.45        8.25      2.05 o
  -1   7   5      246.32      267.26      7.52 o
   0   7   5        1.03        0.59      0.93 o
   1   7   5       74.51       80.48      4.28 o
   2   7   5        0.85       -0.51      0.60 o
   3   7   5        2.32        0.46      0.64 o
   4   7   5       11.05       10.78      1.10 o
   5   7   5       35.11       28.43      2.41 o
   6   7   5       50.53       46.37      2.97 o
   7   7   5      131.06      123.30      5.02 o
   8   7   5       37.85       36.52      2.87 o
   9   7   5       24.15       21.14      2.85 o
  10   7   5        7.49        3.90      2.30 o
  11   7   5       39.53       40.77      5.90 o
  -8   8   5       46.18       42.50      3.75 o
  -7   8   5       11.99       10.83      2.34 o
  -6   8   5        0.13        0.88      1.68 o
  -5   8   5       60.60       59.42      3.65 o
  -4   8   5       53.70       59.71      4.87 o
  -3   8   5       15.86       13.89      1.95 o
  -2   8   5      117.55      133.45      9.60 o
  -1   8   5      230.82      239.54     12.20 o
   0   8   5       19.27       16.60      1.49 o
   1   8   5      492.69      578.93     21.10 o
   2   8   5        2.57        3.83      0.57 o
   3   8   5      276.19      265.75      9.86 o
   4   8   5       57.34       57.61      4.24 o
   5   8   5       71.77       77.74      3.46 o
   6   8   5       47.27       45.84      3.06 o
   7   8   5       60.13       57.76      5.94 o
   8   8   5      113.67      108.79      5.10 o
   9   8   5       78.48       77.59     11.39 o
  10   8   5        4.52        6.57      2.48 o
  -7   9   5       27.51       22.56      2.84 o
  -6   9   5       51.12       48.86      3.57 o
  -5   9   5        0.10        0.62      2.03 o
  -4   9   5      131.67      143.96     12.93 o
  -3   9   5        1.34        2.45      1.57 o
  -2   9   5       53.50       48.37      6.96 o
  -1   9   5      106.94      135.19      6.59 o
   0   9   5        1.01        2.64      1.54 o
   1   9   5       43.37       39.05      2.78 o
   2   9   5       19.67       18.72      3.00 o
   3   9   5       12.09       11.33      1.80 o
   4   9   5       37.91       37.31      2.48 o
   5   9   5      278.95      253.62      7.74 o
   6   9   5        5.63        7.06      2.17 o
   7   9   5       12.81       16.42      2.17 o
   8   9   5        3.10        4.30      2.30 o
   9   9   5        0.48        0.19      1.86 o
  -6  10   5       40.65       41.06      3.35 o
  -5  10   5        1.64        0.40      1.81 o
  -4  10   5       57.11       57.93      3.10 o
  -3  10   5       50.30       50.12      3.96 o
  -2  10   5      112.29      117.75      6.08 o
  -1  10   5        0.97       -0.59      1.54 o
   0  10   5       72.61       73.86      4.69 o
   1  10   5      601.10      656.60     18.03 o
   2  10   5       41.67       42.35      3.59 o
   3  10   5      342.57      348.33      9.94 o
   4  10   5       43.91       42.27      2.56 o
   5  10   5       94.37       97.39      3.85 o
   6  10   5       13.01       11.91      1.99 o
   7  10   5        0.62        0.66      1.88 o
   8  10   5      336.03      315.44     34.18 o
   9  10   5       39.99       30.76      3.57 o
  -6  11   5        8.56        6.96      3.59 o
  -5  11   5       11.72        7.47      2.86 o
  -4  11   5       25.42       17.73      3.66 o
  -3  11   5      138.85      150.43      8.28 o
  -2  11   5       92.05       82.80      5.06 o
  -1  11   5        2.94        3.08      2.34 o
   0  11   5       48.87       60.89      4.25 o
   1  11   5        0.04        1.20      1.27 o
   2  11   5        0.00       -0.07      1.19 o
   3  11   5       85.29       86.18      3.63 o
   4  11   5        9.58       12.47      1.68 o
   5  11   5      128.19      124.85      4.66 o
   6  11   5       94.05       87.97      4.33 o
   7  11   5       46.08       55.91      6.96 o
   8  11   5        3.27        1.83      3.88 o
  -4  12   5       24.72       23.81      3.52 o
  -3  12   5       43.61       44.77      4.69 o
  -2  12   5       28.32       29.97      3.30 o
  -1  12   5      175.46      190.14      9.09 o
   0  12   5       43.70       51.00      4.10 o
   1  12   5       81.51       83.34      3.80 o
   2  12   5        0.06        1.03      1.29 o
   3  12   5       38.15       44.13      2.53 o
   4  12   5      102.66      102.21      4.48 o
   5  12   5       49.48       49.65      3.15 o
   6  12   5       13.73        7.91      3.66 o
   7  12   5       34.59       29.46      4.98 o
  -3  13   5       50.98       34.22      4.54 o
  -2  13   5        1.92        2.71      2.20 o
  -1  13   5       98.73       82.29      5.79 o
   0  13   5       45.40       51.58      3.06 o
   1  13   5       10.26        8.94      2.20 o
   2  13   5       75.14       66.69      3.31 o
   3  13   5        0.92        0.53      1.21 o
   4  13   5        1.10        1.91      2.71 o
   5  13   5        0.04        1.10      2.78 o
  -1  14   5        0.03       -0.59      2.05 o
   0  14   5       14.94       14.19      5.09 o
   1  14   5       16.79        9.97      3.15 o
   2  14   5      104.26       94.16      6.52 o
  -1 -11   6        0.52        2.93      3.00 o
   0 -11   6        5.75        2.49      2.64 o
   1 -11   6        3.52        1.58      1.70 o
   2 -11   6       15.42       13.53      2.20 o
   3 -11   6        0.19        0.77      1.58 o
   4 -11   6        5.58        2.81      1.76 o
   5 -11   6       24.39        8.65      2.78 o
  -3 -10   6       56.90       67.98      5.68 o
  -2 -10   6        1.39        1.82      1.87 o
  -1 -10   6        5.88        3.08      2.93 o
   0 -10   6      125.16      150.36      9.01 o
   1 -10   6        4.28        2.93      1.58 o
   2 -10   6        1.47        0.68      1.47 o
   3 -10   6       15.63       16.11      2.09 o
   4 -10   6       12.90       16.72      2.23 o
   5 -10   6        0.19        1.56      2.27 o
   6 -10   6        0.53        1.10      1.76 o
   7 -10   6        4.46        3.30      1.98 o
  -4  -9   6       13.66        6.72      2.16 o
  -3  -9   6       12.52       13.45      3.70 o
  -2  -9   6        4.87        6.03      2.01 o
  -1  -9   6        0.94        0.95      2.34 o
   0  -9   6      128.28      139.96      4.84 o
   1  -9   6        2.72        3.37      1.47 o
   2  -9   6        2.62        3.49      1.44 o
   3  -9   6       31.54       40.02      2.43 o
   4  -9   6       60.77       57.04      2.90 o
   5  -9   6       10.70       10.71      2.97 o
   6  -9   6       36.99       41.77      3.88 o
   7  -9   6        7.07        5.28      2.12 o
   8  -9   6        1.52        1.25      2.27 o
  -5  -8   6       24.24       27.20      2.61 o
  -4  -8   6        0.49        1.48      1.63 o
  -3  -8   6        1.73        5.05      1.99 o
  -2  -8   6       68.07       66.99      3.59 o
  -1  -8   6        2.18        1.76      2.78 o
   0  -8   6       41.34       50.41      2.71 o
   1  -8   6        4.31        2.77      1.49 o
   2  -8   6        3.18       10.07      2.05 o
   3  -8   6        2.67        4.03      1.42 o
   4  -8   6        0.13       -0.23      1.11 o
   5  -8   6        4.39        2.78      1.91 o
   6  -8   6        1.26        1.39      1.47 o
   7  -8   6        0.60        1.60      1.27 o
   8  -8   6        0.30       -0.26      1.24 o
   9  -8   6        3.82        1.60      1.49 o
  -6  -7   6        0.22        0.39      1.56 o
  -5  -7   6       24.13       25.86      2.86 o
  -4  -7   6        9.46       10.86      2.36 o
  -3  -7   6       70.04       71.60      6.89 o
  -2  -7   6        9.19       11.47      2.31 o
  -1  -7   6        7.21        9.08      1.76 o
   0  -7   6       25.20       18.60      2.01 o
   1  -7   6      107.26       92.44      3.52 o
   2  -7   6      111.95      102.54      3.67 o
   3  -7   6       73.61       64.23      3.08 o
   4  -7   6       46.61       40.28      1.70 o
   5  -7   6      225.55      199.50     15.20 o
   6  -7   6       11.92       13.58      1.57 o
   7  -7   6       25.62       21.07      3.63 o
   8  -7   6       30.17       26.26      3.19 o
   9  -7   6        8.75       12.18      3.04 o
  10  -7   6        1.52       -0.82      1.32 o
  -7  -6   6        0.92        0.44      1.98 o
  -6  -6   6        0.89        0.57      1.62 o
  -5  -6   6      432.31      433.64     13.53 o
  -4  -6   6      143.10      144.03      5.55 o
  -3  -6   6       21.17       22.42      2.70 o
  -2  -6   6       44.25       50.97      3.13 o
  -1  -6   6      723.70      706.73     23.85 o
   0  -6   6       15.45       18.83      2.02 o
   1  -6   6       63.10       63.17      2.68 o
   2  -6   6      495.40      495.02     13.41 o
   3  -6   6      310.63      272.95     11.96 o
   4  -6   6       14.73       13.43      1.14 o
   5  -6   6        0.12        0.33      0.98 o
   6  -6   6       71.02       80.13      3.24 o
   7  -6   6      275.65      284.02     12.53 o
   8  -6   6       84.91       74.35      3.44 o
   9  -6   6       86.24       69.00     18.57 o
  10  -6   6       34.27       29.46     13.04 o
  11  -6   6       51.52       39.93     23.19 o
  -7  -5   6       43.24       50.67      4.13 o
  -6  -5   6       25.13       28.50      2.83 o
  -5  -5   6       41.74       44.60      4.18 o
  -4  -5   6      345.51      331.97     10.21 o
  -3  -5   6      469.37      464.02     13.17 o
  -2  -5   6       21.16       25.62      2.29 o
  -1  -5   6       42.05       45.48      2.94 o
   0  -5   6       90.09       75.41      3.22 o
   1  -5   6       42.82       51.74      2.56 o
   2  -5   6      454.10      422.95     20.25 o
   3  -5   6     1108.94     1015.98     20.16 o
   4  -5   6        2.62        2.87      0.84 o
   5  -5   6      581.17      563.73     14.90 o
   6  -5   6      219.38      228.24      8.68 o
   7  -5   6       39.90       41.98      2.89 o
   8  -5   6      133.24      134.00      4.75 o
   9  -5   6      130.14      128.99     13.37 o
  10  -5   6       84.36       85.23     13.23 o
  11  -5   6       13.35        9.87      5.20 o
  -8  -4   6        7.78        4.84      3.08 o
  -7  -4   6       11.58       13.72      2.51 o
  -6  -4   6      291.28      296.05      9.89 o
  -5  -4   6       35.37       36.70      3.10 o
  -4  -4   6       20.60       19.94      2.57 o
  -3  -4   6      102.95      101.70      4.10 o
  -2  -4   6      355.11      336.59      9.73 o
  -1  -4   6      691.99      696.87     18.28 o
   0  -4   6      485.75      450.04     16.63 o
   1  -4   6       35.01       24.12      2.49 o
   2  -4   6        0.00        0.21      0.45 o
   3  -4   6      217.38      201.32      3.43 o
   4  -4   6      346.88      312.39      7.66 o
   5  -4   6      195.30      183.70      5.44 o
   6  -4   6      202.49      190.56     16.05 o
   7  -4   6       82.39       96.71      3.76 o
   8  -4   6      131.40      144.77      5.17 o
   9  -4   6        0.02       -0.27      1.55 o
  10  -4   6        3.26        2.06      1.79 o
  11  -4   6        1.00        1.41      2.09 o
  -8  -3   6       34.26       41.90      4.25 o
  -7  -3   6        1.95        0.30      1.78 o
  -6  -3   6        0.37        0.78      1.77 o
  -5  -3   6       38.39       38.54      2.79 o
  -4  -3   6       30.76       28.02      2.69 o
  -3  -3   6       56.31       51.35      2.13 o
  -2  -3   6      166.34      159.97      3.92 o
  -1  -3   6       38.89       41.84      1.54 o
   0  -3   6      217.54      212.92      3.38 o
   1  -3   6      227.51      225.04      4.03 o
   2  -3   6       73.20       73.70      1.66 o
   3  -3   6        4.81       10.69      0.59 o
   4  -3   6      106.00       98.32      2.42 o
   5  -3   6       36.83       37.65      1.95 o
   6  -3   6       87.85       79.87      3.88 o
   7  -3   6        2.37        3.16      1.41 o
   8  -3   6       44.72       42.69      2.78 o
   9  -3   6       43.95       44.84      4.32 o
  10  -3   6      116.84      128.89      7.47 o
  11  -3   6        5.03        6.45      3.00 o
  -8  -2   6        0.34        0.88      2.27 o
  -7  -2   6      108.70      118.06      5.05 o
  -6  -2   6      126.98      126.53      7.40 o
  -5  -2   6      137.35      133.74      5.40 o
  -4  -2   6       17.68       18.71      2.36 o
  -3  -2   6        9.12       12.29      1.94 o
  -2  -2   6        3.38        2.83      0.89 o
  -1  -2   6       96.78      111.44      2.72 o
   0  -2   6       15.74       13.43      0.63 o
   1  -2   6        1.66        2.25      0.48 o
   2  -2   6        6.14        7.73      0.57 o
   3  -2   6      153.71      156.67      2.98 o
   4  -2   6       11.86       10.55      0.77 o
   5  -2   6        2.20        0.77      0.81 o
   6  -2   6       73.97       72.90      2.75 o
   7  -2   6      112.15      119.58      7.18 o
   8  -2   6        0.76        1.25      2.56 o
   9  -2   6        0.60       -0.44      2.49 o
  10  -2   6      108.37      115.84      7.03 o
  11  -2   6       12.97       12.60      4.03 o
  -9  -1   6        4.16        9.97      3.08 o
  -8  -1   6        2.39        3.52      2.56 o
  -7  -1   6       32.80       26.09      3.88 o
  -6  -1   6        0.30        1.61      2.56 o
  -5  -1   6        3.16        2.30      1.90 o
  -4  -1   6      182.15      177.34      6.11 o
  -3  -1   6      176.29      180.49      6.32 o
  -2  -1   6      206.93      188.70      4.44 o
  -1  -1   6       33.51       28.03      1.01 o
   0  -1   6      277.93      286.42      5.97 o
   1  -1   6      761.73      794.15     12.26 o
   2  -1   6      451.89      486.86      8.29 o
   3  -1   6       82.75       95.20      2.31 o
   4  -1   6       63.98       69.56      1.80 o
   5  -1   6       86.33       88.02      2.30 o
   6  -1   6      157.41      140.33      4.88 o
   7  -1   6       63.20       65.65      4.76 o
   8  -1   6      254.46      268.25     12.60 o
   9  -1   6       13.53       14.51      3.74 o
  10  -1   6      133.97      125.59      8.65 o
  11  -1   6        7.70        7.99      3.15 o
  -9   0   6       40.66       27.04      4.47 o
  -8   0   6        0.03       -0.44      2.56 o
  -7   0   6       67.42       68.22      5.06 o
  -6   0   6       70.60       82.29      5.86 o
  -5   0   6       23.15       26.74      3.22 o
  -4   0   6       79.04       81.19      4.76 o
  -3   0   6      708.16      708.22     19.06 o
  -2   0   6      181.58      205.80      7.85 o
  -1   0   6      111.13       97.53      2.18 o
   0   0   6       58.34       58.08      1.71 o
   1   0   6     1357.15     1420.03     24.95 o
   2   0   6       83.38       87.17      1.85 o
   3   0   6       11.26       16.13      1.34 o
   4   0   6        0.44        0.70      0.37 o
   5   0   6     1256.53     1146.64     58.22 o
   6   0   6        6.21       11.20      1.03 o
   7   0   6       90.50       66.13      7.61 o
   8   0   6      595.57      595.93     24.47 o
   9   0   6      108.60      124.12      7.33 o
  10   0   6       94.74       89.25      6.30 o
  11   0   6        2.68        3.30      3.08 o
  12   0   6        0.10        0.37      2.49 o
  -9   1   6       14.79       11.50      4.40 o
  -8   1   6      207.04      208.46     10.40 o
  -7   1   6       12.66        9.82      2.93 o
  -6   1   6      124.52      124.64      6.89 o
  -5   1   6       11.97       16.49      3.52 o
  -4   1   6      397.15      400.29     15.39 o
  -3   1   6       60.50       61.48      3.88 o
  -2   1   6       15.43       10.84      2.34 o
  -1   1   6       89.84       92.58      3.34 o
   0   1   6      514.28      523.07      9.21 o
   1   1   6      157.69      145.96      3.11 o
   2   1   6      309.08      289.17      6.57 o
   3   1   6       68.48       66.46      1.82 o
   4   1   6      713.19      661.99     13.19 o
   5   1   6       78.55       69.38      2.60 o
   6   1   6      144.23      120.76      3.10 o
   7   1   6      216.98      177.36     14.64 o
   8   1   6       18.36       24.11      4.03 o
   9   1   6       90.36       87.49      6.23 o
  10   1   6       22.50       22.42      5.06 o
  11   1   6        4.15        7.55      3.37 o
  12   1   6       88.34       86.24      6.74 o
  -9   2   6       15.17        9.75      4.32 o
  -8   2   6       21.23       17.73      3.74 o
  -7   2   6        1.80        1.76      2.42 o
  -6   2   6       57.37       57.08      5.13 o
  -5   2   6      264.45      267.08     11.50 o
  -4   2   6      321.32      349.29     13.78 o
  -3   2   6        0.12        0.44      1.69 o
  -2   2   6      124.04      125.30      6.15 o
  -1   2   6      133.79      121.35      3.92 o
   0   2   6      626.16      645.83     13.20 o
   1   2   6       52.17       50.36      1.29 o
   2   2   6        0.01       -0.08      0.20 o
   3   2   6      145.00      135.11      3.70 o
   4   2   6        0.28        0.36      0.28 o
   5   2   6      164.31      156.15      3.31 o
   6   2   6      649.92      611.63     31.70 o
   7   2   6      114.14      103.21      3.93 o
   8   2   6      120.55      125.52      8.06 o
   9   2   6        1.29        1.69      2.93 o
  10   2   6       16.35       20.96      4.03 o
  11   2   6        9.18       10.70      4.47 o
  -9   3   6        7.17        5.50      3.44 o
  -8   3   6       21.45        8.28      3.44 o
  -7   3   6       30.64       35.24      4.69 o
  -6   3   6       27.42       33.49      3.81 o
  -5   3   6       92.57       90.64      5.42 o
  -4   3   6        0.28       -1.32      2.05 o
  -3   3   6       93.52       92.47      4.91 o
  -2   3   6       52.50       52.54      3.59 o
  -1   3   6      292.55      283.52      7.85 o
   0   3   6       52.23       53.86      2.06 o
   1   3   6      387.88      352.29      8.29 o
   2   3   6       49.49       62.05      1.19 o
   3   3   6      177.97      166.36      3.55 o
   4   3   6       94.43       97.56      1.70 o
   5   3   6       12.13       11.54      0.81 o
   6   3   6      299.41      293.76      7.25 o
   7   3   6      131.12      126.49      4.80 o
   8   3   6      131.70      133.94      7.69 o
   9   3   6       42.48       36.42      5.28 o
  10   3   6       40.13       37.44      4.69 o
  11   3   6        9.87        7.84      4.25 o
  -9   4   6        0.47        2.27      3.59 o
  -8   4   6       34.34       27.11      4.76 o
  -7   4   6        0.81       -1.03      2.49 o
  -6   4   6        5.50        5.50      2.78 o
  -5   4   6       32.43       38.39      4.69 o
  -4   4   6        1.16        2.05      2.27 o
  -3   4   6     1257.89     1399.36     52.46 o
  -2   4   6      269.10      295.65     11.58 o
  -1   4   6      159.79      157.17      7.11 o
   0   4   6      203.86      235.44      6.47 o
   1   4   6        9.12        8.11      0.69 o
   2   4   6        0.67        1.23      0.38 o
   3   4   6        3.94        1.92      0.38 o
   4   4   6       54.53       74.09      1.53 o
   5   4   6       43.47       45.53      1.62 o
   6   4   6       36.10       34.35      3.74 o
   7   4   6       12.39        8.32      2.00 o
   8   4   6       23.50       21.06      2.73 o
   9   4   6       63.04       61.28      4.10 o
  10   4   6        0.20       -0.22      2.42 o
  11   4   6        0.65        0.15      2.56 o
  -8   5   6        0.62        1.83      3.52 o
  -7   5   6        2.14        5.28      2.78 o
  -6   5   6        0.18       -0.44      2.42 o
  -5   5   6      573.84      549.32     22.42 o
  -4   5   6     1094.48     1119.17     42.79 o
  -3   5   6       60.29       67.34      4.84 o
  -2   5   6      171.76      199.89      8.57 o
  -1   5   6      113.40      118.88      6.48 o
   0   5   6        7.42       13.81      1.25 o
   1   5   6       23.21       31.07      1.21 o
   2   5   6        6.95        6.59      0.45 o
   3   5   6       25.63       26.58      0.78 o
   4   5   6      176.66      178.60      6.38 o
   5   5   6      125.19      118.69      3.53 o
   6   5   6        2.45        1.92      1.87 o
   7   5   6      324.39      319.93     19.01 o
   8   5   6        8.05        6.73      2.25 o
   9   5   6        0.03       -1.29      1.69 o
  10   5   6       20.73       16.91      2.52 o
  11   5   6       58.37       56.86      6.23 o
  -8   6   6       25.92       33.93      5.64 o
  -7   6   6        1.91        3.66      3.52 o
  -6   6   6       80.93       74.52      5.50 o
  -5   6   6        8.77        6.01      2.93 o
  -4   6   6      101.11      104.34      6.30 o
  -3   6   6        5.42        3.37      2.49 o
  -2   6   6       97.59       94.31      3.54 o
  -1   6   6      402.29      396.45     10.70 o
   0   6   6      100.33      100.28      3.17 o
   1   6   6      126.06      123.87      4.90 o
   2   6   6      562.21      575.23      9.18 o
   3   6   6      608.28      597.08     10.68 o
   4   6   6      121.94      105.71      4.81 o
   5   6   6        1.14        1.66      1.46 o
   6   6   6      139.30      117.05      8.46 o
   7   6   6      413.74      384.09     11.50 o
   8   6   6       12.89       15.10      2.42 o
   9   6   6       30.26       23.16      2.71 o
  10   6   6        1.10        1.60      2.02 o
  11   6   6        9.26        5.37      2.69 o
  -8   7   6       23.98       23.89      4.32 o
  -7   7   6        2.17        0.88      2.86 o
  -6   7   6       44.72       40.08      5.35 o
  -5   7   6       63.99       51.66      5.72 o
  -4   7   6       48.41       50.86      3.33 o
  -3   7   6        2.98        2.12      1.63 o
  -2   7   6      177.84      192.19      6.09 o
  -1   7   6      244.28      240.81     11.32 o
   0   7   6       62.39       53.06      2.52 o
   1   7   6       62.86       68.95      3.88 o
   2   7   6       58.04       43.74      1.99 o
   3   7   6      369.88      350.93     13.45 o
   4   7   6        4.09        3.81      0.71 o
   5   7   6        4.61        4.27      1.46 o
   6   7   6       18.73       22.73      2.49 o
   7   7   6       32.95       37.37      3.24 o
   8   7   6       40.27       46.86      3.57 o
   9   7   6        2.05        1.40      2.02 o
  10   7   6       33.51       41.27      3.83 o
  11   7   6       75.72       70.84     12.16 o
  -7   8   6        7.02        3.93      2.26 o
  -6   8   6       12.87        9.56      2.23 o
  -5   8   6       33.55       36.63      3.08 o
  -4   8   6       35.44       42.28      2.84 o
  -3   8   6       45.36       50.24      4.43 o
  -2   8   6       13.29        8.28      1.81 o
  -1   8   6       21.14       20.48      3.63 o
   0   8   6        6.50        2.61      2.01 o
   1   8   6        1.45        2.53      1.03 o
   2   8   6        0.58        0.49      0.98 o
   3   8   6       17.16       11.97      2.31 o
   4   8   6        0.61        0.35      1.00 o
   5   8   6      115.20      120.92      4.52 o
   6   8   6       47.82       48.91      3.20 o
   7   8   6      139.01      133.83      5.05 o
   8   8   6        9.00        9.84      2.56 o
   9   8   6       13.48       12.66      2.59 o
  10   8   6       41.60       37.51      4.84 o
  -7   9   6        0.35        0.19      2.12 o
  -6   9   6        3.23        2.42      1.95 o
  -5   9   6       29.74       22.46      3.01 o
  -4   9   6       28.38       26.89      2.95 o
  -3   9   6        9.02       13.22      2.20 o
  -2   9   6      356.33      366.71     41.00 o
  -1   9   6        0.04        0.39      1.32 o
   0   9   6        0.45        1.27      0.96 o
   1   9   6       61.92       61.99      3.44 o
   2   9   6      131.88      125.76      4.25 o
   3   9   6       43.94       47.86      3.88 o
   4   9   6        0.13        0.11      1.20 o
   5   9   6       79.56       72.76      3.23 o
   6   9   6        5.17        4.46      1.81 o
   7   9   6        3.98        2.52      1.88 o
   8   9   6      105.09       86.92      4.69 o
   9   9   6        0.10       -0.02      1.48 o
  -6  10   6        3.09        3.24      2.02 o
  -5  10   6        2.24        1.17      1.71 o
  -4  10   6       61.62       52.62      8.24 o
  -3  10   6       39.37       38.48      3.32 o
  -2  10   6       19.82       18.33      2.03 o
  -1  10   6       50.22       52.46      3.52 o
   0  10   6        3.19        4.18      2.05 o
   1  10   6       24.25       22.49      2.42 o
   2  10   6       27.97       33.01      2.44 o
   3  10   6      337.81      349.60      9.95 o
   4  10   6       33.69       37.77      2.41 o
   5  10   6       29.91       35.19      2.49 o
   6  10   6       38.64       43.64      2.84 o
   7  10   6       22.52       17.51      2.49 o
   8  10   6        0.11        2.33      2.05 o
   9  10   6        0.51        1.49      2.39 o
  -5  11   6       62.59       51.66      5.13 o
  -4  11   6       40.88       33.85      4.18 o
  -3  11   6        0.14        0.95      1.98 o
  -2  11   6       85.90       89.98      6.08 o
  -1  11   6        1.88        3.22      1.83 o
   0  11   6        0.98        0.00      1.32 o
   1  11   6      180.90      191.97      6.32 o
   2  11   6       56.89       77.42      6.26 o
   3  11   6       12.13       15.14      1.74 o
   4  11   6       48.17       52.73      4.21 o
   5  11   6        4.28        2.20      1.60 o
   6  11   6       38.53       40.13      2.69 o
   7  11   6       17.36       21.42      2.67 o
   8  11   6        0.28       -1.15      1.99 o
  -4  12   6      129.40      106.10      7.47 o
  -3  12   6        1.07        1.03      2.05 o
  -2  12   6      230.26      218.06     10.84 o
  -1  12   6        0.02       -1.39      2.20 o
   0  12   6        8.65       11.50      2.27 o
   1  12   6        8.16        7.56      1.83 o
   2  12   6      137.44      166.26     14.69 o
   3  12   6        7.03        7.87      1.68 o
   4  12   6       24.51       27.20      2.49 o
   5  12   6       32.69       36.66      2.56 o
   6  12   6       17.04       17.40      2.63 o
   7  12   6        0.39       -0.12      1.66 o
  -3  13   6        2.28        2.78      2.27 o
  -2  13   6       10.17        8.43      2.56 o
  -1  13   6       39.35       35.98      3.88 o
   0  13   6      150.56      171.52     14.25 o
   1  13   6        9.47       14.05      3.37 o
   2  13   6        0.00       -0.14      1.20 o
   3  13   6        0.59        1.33      1.39 o
   4  13   6        1.83        3.37      1.69 o
   5  13   6       14.04       11.50      3.66 o
   0  14   6       16.17       20.40      4.87 o
   1  14   6       13.88       20.14      5.83 o
   2  14   6       11.51        8.61      1.99 o
   3  14   6        0.28       -0.22      2.12 o
   1 -11   7        1.33        1.03      2.56 o
   2 -11   7        1.03        0.66      2.20 o
   3 -11   7       12.18        3.96      2.42 o
   4 -11   7       84.27       27.92      6.01 o
  -2 -10   7        3.65        3.88      3.66 o
  -1 -10   7       33.09       43.34      3.06 o
   0 -10   7        2.90        2.20      2.93 o
   1 -10   7       11.26       13.03      2.46 o
   2 -10   7       20.31       28.77      2.36 o
   3 -10   7       15.04       14.64      2.17 o
   4 -10   7       39.94       49.68     17.55 o
   5 -10   7        0.07        0.58      1.53 o
   6 -10   7        2.25       -0.07      1.54 o
  -3  -9   7        3.07        1.56      1.90 o
  -2  -9   7      147.52      167.81     10.62 o
  -1  -9   7        4.40        3.69      1.81 o
   0  -9   7        3.28        2.93      2.78 o
   1  -9   7        1.37       -0.06      1.14 o
   2  -9   7       48.50       50.60      2.95 o
   3  -9   7        0.48        1.68      1.48 o
   4  -9   7      100.01       94.12      4.01 o
   5  -9   7       16.78       13.04      6.59 o
   6  -9   7      155.14      122.36     49.90 o
   7  -9   7       24.43        2.49      2.78 o
   8  -9   7        0.31        1.61      2.27 o
  -4  -8   7        7.99       13.85      3.99 o
  -3  -8   7        1.77        2.68      2.22 o
  -2  -8   7       65.81       80.35      3.85 o
  -1  -8   7       29.67       32.04      2.52 o
   0  -8   7        9.02        6.96      2.64 o
   1  -8   7        3.16        1.35      1.63 o
   2  -8   7        1.64        3.06      1.71 o
   3  -8   7        0.23        0.72      1.16 o
   4  -8   7        2.21        3.51      2.89 o
   5  -8   7        3.69        1.25      1.34 o
   6  -8   7       27.70       17.07      2.49 o
   7  -8   7       31.99       14.87      2.93 o
   8  -8   7       13.11        5.94      2.56 o
   9  -8   7        1.93       -1.10      1.76 o
  -5  -7   7        4.47        7.45      2.49 o
  -4  -7   7        2.08        2.26      2.03 o
  -3  -7   7       17.31       15.24      2.89 o
  -2  -7   7       92.67       92.68      4.22 o
  -1  -7   7        8.38       13.81      2.09 o
   0  -7   7       24.42       22.35      3.52 o
   1  -7   7       33.18       27.69      1.96 o
   2  -7   7       62.55       54.54      5.72 o
   3  -7   7        0.13        1.10      1.50 o
   4  -7   7        3.75        0.87      0.97 o
   5  -7   7       27.97       27.17      2.11 o
   6  -7   7       28.93       29.86      1.78 o
   7  -7   7       12.66       11.08      3.48 o
   8  -7   7       27.99       26.34      6.81 o
   9  -7   7        0.05        0.57      1.18 o
  10  -7   7        0.38       -0.07      1.54 o
  -6  -6   7      147.74      149.73      6.61 o
  -5  -6   7      111.58      122.24      5.53 o
  -4  -6   7        0.59        3.09      1.72 o
  -3  -6   7      148.85      141.79      5.59 o
  -2  -6   7      108.51      104.75      4.33 o
  -1  -6   7       80.06       79.26      3.52 o
   0  -6   7       13.54       18.24      2.56 o
   1  -6   7        0.95        0.22      1.11 o
   2  -6   7      704.09      639.70     17.18 o
   3  -6   7      523.46      501.79     13.61 o
   4  -6   7      624.04      581.33     31.54 o
   5  -6   7      156.83      151.61      7.56 o
   6  -6   7       58.63       49.17      2.52 o
   7  -6   7       28.54       29.51      6.81 o
   8  -6   7       72.51       66.64     21.87 o
   9  -6   7       75.98       66.26     20.66 o
  10  -6   7       27.96       29.75      3.96 o
  -6  -5   7       42.73       38.11      3.47 o
  -5  -5   7       84.59       90.05      4.91 o
  -4  -5   7        4.17        3.39      2.17 o
  -3  -5   7       81.08       78.80      4.01 o
  -2  -5   7      331.19      339.78     10.11 o
  -1  -5   7      141.74      143.06      5.23 o
   0  -5   7     1593.99     1524.38     50.96 o
   1  -5   7      469.66      467.23     12.67 o
   2  -5   7      194.13      166.30      5.25 o
   3  -5   7        4.64        6.01      0.90 o
   4  -5   7      116.22      109.88      5.15 o
   5  -5   7       33.85       37.58      2.71 o
   6  -5   7      358.29      339.40      9.52 o
   7  -5   7       46.85       46.95      3.99 o
   8  -5   7      113.06      102.21     20.15 o
   9  -5   7      114.29       89.83      5.42 o
  10  -5   7       41.43       34.97     11.80 o
  11  -5   7       27.08       29.16      3.74 o
  -7  -4   7       13.87        8.30      2.67 o
  -6  -4   7       88.09       94.08      4.73 o
  -5  -4   7       81.89       80.16      4.18 o
  -4  -4   7        0.00       -0.49      1.72 o
  -3  -4   7      478.07      481.17     13.96 o
  -2  -4   7        2.81        3.00      1.80 o
  -1  -4   7      753.52      751.34     20.11 o
   0  -4   7       98.07       82.28      3.35 o
   1  -4   7      723.99      707.77     70.16 o
   2  -4   7       63.41       69.71      2.45 o
   3  -4   7      275.81      289.19      8.98 o
   4  -4   7       15.70       13.23      1.18 o
   5  -4   7      179.37      170.02      9.42 o
   6  -4   7       38.67       35.39      2.49 o
   7  -4   7      910.61      950.02     25.54 o
   8  -4   7        0.21        0.57      1.19 o
   9  -4   7       15.88        9.46      1.99 o
  10  -4   7       20.85       17.08      4.58 o
  11  -4   7       88.20       97.31      6.89 o
  -7  -3   7       11.21       14.73      2.42 o
  -6  -3   7        1.46        2.63      2.13 o
  -5  -3   7      117.88      112.98      4.97 o
  -4  -3   7      187.24      193.36      6.80 o
  -3  -3   7      184.02      168.65      5.80 o
  -2  -3   7        9.58       11.32      1.08 o
  -1  -3   7     1180.38     1141.82     24.23 o
   0  -3   7        0.11        0.51      0.40 o
   1  -3   7      464.03      421.99      8.01 o
   2  -3   7       11.13       12.27      0.72 o
   3  -3   7      766.98      821.58     17.05 o
   4  -3   7      448.34      433.23     14.68 o
   5  -3   7        1.60        0.02      0.74 o
   6  -3   7       18.95       18.18      1.50 o
   7  -3   7      874.65      879.44     23.81 o
   8  -3   7      374.40      397.11     11.73 o
   9  -3   7       88.48       83.52      4.00 o
  10  -3   7       50.49       38.18      4.87 o
  11  -3   7        9.56       10.92      3.44 o
  -8  -2   7        0.50        0.22      2.27 o
  -7  -2   7       24.52       19.86      3.30 o
  -6  -2   7        5.98        4.73      2.15 o
  -5  -2   7        2.46        4.23      2.41 o
  -4  -2   7       41.81       40.00      2.80 o
  -3  -2   7      124.15       99.60      3.96 o
  -2  -2   7       89.49       84.43      2.66 o
  -1  -2   7     1074.51      967.50     20.36 o
   0  -2   7       46.33       41.86      1.30 o
   1  -2   7      149.17      150.30      2.89 o
   2  -2   7        0.01        0.44      0.44 o
   3  -2   7       98.55       88.29      1.90 o
   4  -2   7        4.44        7.63      1.09 o
   5  -2   7       65.91       66.68      2.28 o
   6  -2   7        2.99        1.74      0.93 o
   7  -2   7      460.84      480.02     16.08 o
   8  -2   7      117.60      118.98      4.59 o
   9  -2   7       75.09       75.54      5.50 o
  10  -2   7       89.04       91.37      6.15 o
  11  -2   7        6.79        2.86      2.86 o
  -8  -1   7       74.48       69.61      5.64 o
  -7  -1   7        0.00        0.51      2.12 o
  -6  -1   7        1.44        1.61      2.27 o
  -5  -1   7       28.82       23.42      2.41 o
  -4  -1   7        4.85        7.16      1.98 o
  -3  -1   7      383.68      363.99     10.87 o
  -2  -1   7       15.68       20.05      1.53 o
  -1  -1   7      529.90      514.45     15.41 o
   0  -1   7       99.41       88.28      2.33 o
   1  -1   7       97.93       81.01      1.77 o
   2  -1   7       81.82       85.46      2.16 o
   3  -1   7      122.76      130.46      3.45 o
   4  -1   7        1.60        1.55      0.46 o
   5  -1   7      581.60      619.47     15.42 o
   6  -1   7      143.35      150.37      4.54 o
   7  -1   7        8.44        5.79      1.67 o
   8  -1   7        9.94        9.38      3.22 o
   9  -1   7        7.84       16.78      3.52 o
  10  -1   7       15.18       20.00      3.96 o
  11  -1   7        6.70        5.72      3.08 o
  -8   0   7       18.45       15.90      3.52 o
  -7   0   7       52.17       47.11      5.06 o
  -6   0   7      187.98      173.66      8.72 o
  -5   0   7      194.92      163.47      8.72 o
  -4   0   7       57.97       46.45      4.54 o
  -3   0   7       20.81       14.95      3.30 o
  -2   0   7      242.21      240.92      7.22 o
  -1   0   7        3.43        4.47      0.86 o
   0   0   7      219.83      238.68      6.99 o
   1   0   7      208.00      199.95      4.14 o
   2   0   7     1358.03     1357.16     21.21 o
   3   0   7     2701.44     2829.87     60.27 o
   4   0   7      260.23      287.59      7.85 o
   5   0   7       62.05       69.00      2.21 o
   6   0   7       16.40       10.90      2.12 o
   7   0   7       13.05        6.77      1.77 o
   8   0   7       64.26       68.51      6.15 o
   9   0   7      138.08      151.38      7.99 o
  10   0   7        1.64        0.88      2.78 o
  11   0   7      171.28      173.00      9.75 o
  -8   1   7        7.02        3.44      2.78 o
  -7   1   7        0.01       -0.59      2.27 o
  -6   1   7       23.01       16.19      3.30 o
  -5   1   7      130.99      140.90      7.40 o
  -4   1   7       49.44       37.59      4.18 o
  -3   1   7        4.22        3.81      2.12 o
  -2   1   7       96.52      107.56      5.72 o
  -1   1   7        6.78        5.92      1.21 o
   0   1   7        0.68        0.77      0.92 o
   1   1   7       70.88       81.90      2.00 o
   2   1   7        1.41        2.43      0.54 o
   3   1   7       37.78       34.01      1.34 o
   4   1   7        5.27       11.19      0.92 o
   5   1   7      476.53      357.35     52.79 o
   6   1   7      461.41      386.83     51.47 o
   7   1   7       25.00       20.27      2.87 o
   8   1   7       25.62       25.13      4.03 o
   9   1   7       78.91       77.74      5.86 o
  10   1   7      231.22      202.89     10.48 o
  11   1   7       19.16       20.15      4.10 o
  -8   2   7       41.49       41.69      4.69 o
  -7   2   7       67.05       62.57      5.35 o
  -6   2   7       17.74       16.56      3.22 o
  -5   2   7       24.84       28.06      4.32 o
  -4   2   7       77.92       75.40      4.98 o
  -3   2   7       24.23       28.72      3.00 o
  -2   2   7       14.23       18.39      2.34 o
  -1   2   7      125.97      116.14      4.65 o
   0   2   7      582.17      601.55     15.31 o
   1   2   7     1186.14     1223.55     21.79 o
   2   2   7      368.05      391.45      7.92 o
   3   2   7       49.42       47.77      1.94 o
   4   2   7      119.98      117.43      2.75 o
   5   2   7        5.64        5.06      0.45 o
   6   2   7       11.03       12.56      0.59 o
   7   2   7      195.08      160.15     21.98 o
   8   2   7      140.64      118.56      7.99 o
   9   2   7       79.33       91.44      6.37 o
  10   2   7        4.72        3.22      3.08 o
  11   2   7        1.49        0.88      3.00 o
  -8   3   7      288.24      305.77     15.75 o
  -7   3   7        2.99        2.42      2.86 o
  -6   3   7       76.58       86.10      6.08 o
  -5   3   7       95.28       92.10      6.52 o
  -4   3   7      299.52      274.63     11.65 o
  -3   3   7        0.34       -0.95      1.98 o
  -2   3   7      121.18      100.24      5.13 o
  -1   3   7      301.22      292.45      8.16 o
   0   3   7     1384.34     1413.81     36.80 o
   1   3   7      282.08      261.54      4.16 o
   2   3   7     1042.27     1085.34     19.18 o
   3   3   7        4.08        1.77      1.02 o
   4   3   7      632.56      635.62     10.96 o
   5   3   7       98.32       96.21      1.71 o
   6   3   7      499.69      461.63     18.01 o
   7   3   7        5.83        4.16      1.91 o
   8   3   7       52.43       52.61      4.69 o
   9   3   7       13.29       20.15      4.62 o
  10   3   7       84.83       82.65      6.23 o
  11   3   7        8.07        7.40      4.32 o
  -8   4   7      166.07      176.88     10.18 o
  -7   4   7       14.15       16.63      3.44 o
  -6   4   7       12.72       15.97      3.44 o
  -5   4   7        6.83        6.52      3.52 o
  -4   4   7       16.07       16.63      3.37 o
  -3   4   7       11.77       13.56      3.44 o
  -2   4   7       76.85       93.35      5.50 o
  -1   4   7      168.55      153.36      7.11 o
   0   4   7      731.79      780.82     30.55 o
   1   4   7       10.18       12.44      0.84 o
   2   4   7       75.23       80.91      1.65 o
   3   4   7       67.96       66.98      1.47 o
   4   4   7      225.98      235.85      5.67 o
   5   4   7       27.21       22.55      1.07 o
   6   4   7       86.85       72.08      2.25 o
   7   4   7       62.74       54.08      2.94 o
   8   4   7      116.91      120.74      4.80 o
   9   4   7       44.45       42.50      4.47 o
  10   4   7      138.00      143.61      8.21 o
  11   4   7       17.49       20.00      4.03 o
  -8   5   7       21.63       22.49      4.10 o
  -7   5   7        4.59        5.28      3.15 o
  -6   5   7      120.59      114.67      7.03 o
  -5   5   7       43.83       42.94      5.20 o
  -4   5   7        0.11        0.51      2.78 o
  -3   5   7        7.79        7.25      2.71 o
  -2   5   7       87.03       94.74      5.86 o
  -1   5   7       28.59       32.62      1.94 o
   0   5   7        1.30        2.01      1.10 o
   1   5   7        2.89        3.22      0.89 o
   2   5   7      192.51      205.73      3.73 o
   3   5   7       16.00       16.59      0.64 o
   4   5   7        4.47        6.18      0.73 o
   5   5   7       11.99       13.16      1.72 o
   6   5   7       54.66       50.50      2.27 o
   7   5   7       21.98       23.11      4.10 o
   8   5   7      106.23      103.21      6.78 o
   9   5   7        7.92        4.60      2.30 o
  10   5   7        3.19        4.21      1.87 o
  11   5   7       18.43        9.53      4.32 o
  -7   6   7       70.45       71.73      6.96 o
  -6   6   7       46.56       49.68      5.64 o
  -5   6   7      210.07      192.63      9.82 o
  -4   6   7      177.29      181.57      8.94 o
  -3   6   7      746.35      754.27     29.31 o
  -2   6   7      564.42      607.20     16.79 o
  -1   6   7        3.49        4.05      1.42 o
   0   6   7      174.50      185.44      5.46 o
   1   6   7        4.61       10.47      1.21 o
   2   6   7        0.40        0.97      0.40 o
   3   6   7       42.33       35.58      1.19 o
   4   6   7      703.40      638.26     25.28 o
   5   6   7      139.40      146.82      4.78 o
   6   6   7      689.30      666.91     41.18 o
   7   6   7        0.67        1.37      1.90 o
   8   6   7        4.02        2.56      1.92 o
   9   6   7       16.57       20.84      2.45 o
  10   6   7        1.24        0.23      1.79 o
  11   6   7       11.18        8.50      4.18 o
  -7   7   7        0.07        1.98      3.15 o
  -6   7   7        2.82        3.08      2.78 o
  -5   7   7      223.53      199.67     10.18 o
  -4   7   7      582.96      578.37     29.86 o
  -3   7   7      333.45      364.24     21.80 o
  -2   7   7      338.05      345.57     11.39 o
  -1   7   7       85.91       89.59      3.49 o
   0   7   7       61.08       62.82      2.64 o
   1   7   7      410.93      453.64     11.95 o
   2   7   7        9.51        6.13      1.36 o
   3   7   7       13.76       13.70      0.86 o
   4   7   7      526.75      562.03     14.74 o
   5   7   7      766.08      711.69     66.02 o
   6   7   7     1251.40     1174.03    116.98 o
   7   7   7      101.13       90.10      4.36 o
   8   7   7       98.31       88.94      4.29 o
   9   7   7        5.61        5.18      2.54 o
  10   7   7       10.11       18.07      2.66 o
  -7   8   7        2.29       -2.12      3.30 o
  -6   8   7       52.90       53.83      3.80 o
  -5   8   7      104.88      102.08      4.89 o
  -4   8   7        0.03       -0.54      1.60 o
  -3   8   7      323.35      335.02     21.51 o
  -2   8   7        0.66        0.48      1.09 o
  -1   8   7       12.51       10.96      2.16 o
   0   8   7       26.64       27.63      1.79 o
   1   8   7       91.03       82.80      3.77 o
   2   8   7       89.00       72.64      5.81 o
   3   8   7      269.17      256.60     16.18 o
   4   8   7      277.45      264.18     15.06 o
   5   8   7      267.11      273.36      8.17 o
   6   8   7      172.54      180.83      6.39 o
   7   8   7        6.50        6.81      2.12 o
   8   8   7       42.90       43.24      3.27 o
   9   8   7        2.92        3.67      2.26 o
  10   8   7      102.62       92.76      5.47 o
  -6   9   7       25.93       25.31      3.37 o
  -5   9   7        5.88        3.31      2.34 o
  -4   9   7       24.80       19.30      2.81 o
  -3   9   7       13.94       16.83      2.25 o
  -2   9   7       36.67       30.00      3.70 o
  -1   9   7       69.60       67.84      8.68 o
   0   9   7       16.57        9.89      1.60 o
   1   9   7      285.79      268.85     25.24 o
   2   9   7       61.50       57.34      2.75 o
   3   9   7       21.84       24.03      1.92 o
   4   9   7        0.48       -0.46      1.33 o
   5   9   7      219.64      217.58      6.89 o
   6   9   7        0.61        0.33      1.35 o
   7   9   7       14.15       14.17      2.45 o
   8   9   7       66.46       61.76      3.88 o
   9   9   7       29.21       27.38      3.34 o
  -6  10   7        1.30        2.05      2.42 o
  -5  10   7        2.93        0.35      1.81 o
  -4  10   7       53.34       53.50      3.84 o
  -3  10   7       12.72       13.52      2.97 o
  -2  10   7        3.54        4.89      1.73 o
  -1  10   7       31.13       27.48      2.36 o
   0  10   7       89.84       94.16      4.76 o
   1  10   7      156.19      189.26      8.35 o
   2  10   7       99.04      110.75      4.23 o
   3  10   7       44.42       42.90      2.43 o
   4  10   7       13.21       14.70      1.99 o
   5  10   7        1.57        0.58      1.56 o
   6  10   7        0.57        1.19      1.52 o
   7  10   7        4.57        3.68      1.79 o
   8  10   7       26.29       30.12      3.28 o
   9  10   7        9.54        5.76      2.27 o
  -5  11   7        0.84        1.48      2.34 o
  -4  11   7        7.74        5.29      2.09 o
  -3  11   7       77.30       69.69      3.67 o
  -2  11   7       22.88       18.39      3.00 o
  -1  11   7        0.15        0.95      1.98 o
   0  11   7      198.98      236.60     10.62 o
   1  11   7        3.55        1.27      1.31 o
   2  11   7       19.21       24.61      2.17 o
   3  11   7       24.61       29.06      2.11 o
   4  11   7       75.28       74.93      3.49 o
   5  11   7        2.46        5.02      1.97 o
   6  11   7       23.63       25.11      2.66 o
   7  11   7       13.06       13.86      2.59 o
   8  11   7        3.49        5.89      2.14 o
  -4  12   7        0.79        0.15      2.27 o
  -3  12   7        0.89        1.54      2.20 o
  -2  12   7        3.42        1.98      2.42 o
  -1  12   7       39.10       30.85      3.37 o
   0  12   7       29.14       34.80      3.30 o
   1  12   7        1.04        1.25      1.34 o
   2  12   7        8.32        5.01      1.58 o
   3  12   7       73.86       72.59      5.97 o
   4  12   7        4.69        7.06      1.70 o
   5  12   7       54.33       68.64      3.50 o
   6  12   7       46.69       44.84      2.98 o
   7  12   7       33.75       34.81      3.10 o
  -2  13   7       10.80        7.03      2.49 o
  -1  13   7       34.84       38.47      3.88 o
   0  13   7      168.85      200.05     21.69 o
   1  13   7        3.44        3.08      1.87 o
   2  13   7        0.09       -0.69      1.50 o
   3  13   7       79.04       87.75     11.14 o
   4  13   7       29.84       31.68      3.19 o
   5  13   7        1.97        2.20      1.98 o
   1  14   7       27.92       15.31      2.86 o
   2  14   7        1.86        1.74      1.42 o
   0 -10   8        4.18        2.49      2.78 o
   1 -10   8        9.81        9.53      3.08 o
   2 -10   8        0.06        0.16      1.39 o
   3 -10   8        8.49        4.88      2.45 o
   4 -10   8       37.01       11.80      3.44 o
   5 -10   8       28.14        6.15      3.30 o
  -2  -9   8       12.34       12.02      4.84 o
  -1  -9   8        8.97        9.76      2.62 o
   0  -9   8        7.31        7.71      2.12 o
   1  -9   8        0.63        0.44      2.27 o
   2  -9   8       17.44       17.61      2.36 o
   3  -9   8        5.56        4.04      1.68 o
   4  -9   8        3.59        2.77      1.72 o
   5  -9   8        0.75       -0.62      1.34 o
   6  -9   8       39.17       28.74     13.41 o
  -3  -8   8       12.39       15.82      3.55 o
  -2  -8   8       24.92       26.08      2.82 o
  -1  -8   8       20.18       22.46      2.55 o
   0  -8   8       43.52       48.95      4.10 o
   1  -8   8        0.00        0.48      1.09 o
   2  -8   8       26.96       21.74      2.14 o
   3  -8   8        0.21        0.06      1.08 o
   4  -8   8        1.45        0.04      1.04 o
   5  -8   8        5.00        2.30      1.44 o
   6  -8   8       12.88        3.99      2.97 o
   7  -8   8       38.07       27.53     12.97 o
  -4  -7   8       20.59       17.67      5.17 o
  -3  -7   8       54.90       61.15      3.89 o
  -2  -7   8       45.14       53.10      3.36 o
  -1  -7   8       31.42       36.95      3.07 o
   0  -7   8       27.53       27.80      2.68 o
   1  -7   8        0.66        0.70      1.18 o
   2  -7   8        0.70        1.47      1.45 o
   3  -7   8        1.23        0.41      1.21 o
   4  -7   8       26.12       22.69      1.97 o
   5  -7   8        6.27        3.33      2.53 o
   6  -7   8       72.95       66.64      7.03 o
   7  -7   8        0.72        0.29      1.17 o
  -5  -6   8       15.46       25.38      6.26 o
  -4  -6   8       13.56       16.46      2.90 o
  -3  -6   8       10.44       11.54      2.22 o
  -2  -6   8        3.47        5.67      2.09 o
  -1  -6   8       15.71       16.07      2.30 o
   0  -6   8       86.45       78.75      3.81 o
   1  -6   8        0.83        0.90      1.11 o
   2  -6   8      231.59      257.70      7.63 o
   3  -6   8        2.87        5.51      1.54 o
   4  -6   8        0.02        0.00      1.17 o
   5  -6   8       22.20       24.99      1.95 o
   6  -6   8       23.65       25.51      3.17 o
   7  -6   8        4.87        2.73      1.28 o
   8  -6   8        6.07        3.90      1.54 o
   9  -6   8        7.02       13.34      2.34 o
  10  -6   8        0.03       -0.29      2.12 o
  -6  -5   8        5.80        3.70      2.62 o
  -5  -5   8      140.30      140.28      6.02 o
  -4  -5   8       16.88       20.96      3.92 o
  -3  -5   8       58.97       59.70      3.63 o
  -2  -5   8       12.99       15.30      2.31 o
  -1  -5   8       36.25       40.04      2.67 o
   0  -5   8       15.77       17.01      1.94 o
   1  -5   8      401.28      369.46     10.15 o
   2  -5   8       90.38       95.68      3.91 o
   3  -5   8       45.63       39.17      1.62 o
   4  -5   8      129.80      127.45      5.95 o
   5  -5   8      211.86      195.81      5.23 o
   6  -5   8       15.42       17.34      2.67 o
   7  -5   8      317.35      263.39     66.64 o
   8  -5   8       96.67       97.23      6.15 o
   9  -5   8        4.90        9.97      2.56 o
  10  -5   8       70.90       66.75      4.98 o
  -6  -4   8        2.31        1.30      2.11 o
  -5  -4   8      140.10      142.06      6.34 o
  -4  -4   8       69.36       64.12      3.85 o
  -3  -4   8      231.11      226.36      7.35 o
  -2  -4   8      110.97      110.70      4.63 o
  -1  -4   8      112.18      117.70      4.38 o
   0  -4   8       85.97       84.81      3.77 o
   1  -4   8       21.81       18.59      1.85 o
   2  -4   8      285.13      261.52      5.78 o
   3  -4   8      156.85      150.41      4.81 o
   4  -4   8        7.57        6.48      1.37 o
   5  -4   8      449.00      433.32      9.52 o
   6  -4   8       16.23       14.54      2.67 o
   7  -4   8        0.37        0.12      0.93 o
   8  -4   8       46.94       30.63     10.95 o
   9  -4   8       59.63       60.23      5.13 o
  10  -4   8       37.80       48.87      4.91 o
  11  -4   8       10.31        7.11      3.00 o
  -7  -3   8        0.00       -0.24      1.60 o
  -6  -3   8        2.02        2.56      2.01 o
  -5  -3   8      177.28      192.85      6.98 o
  -4  -3   8       49.59       50.74      3.86 o
  -3  -3   8       30.27       32.48      2.82 o
  -2  -3   8        8.60       10.89      2.15 o
  -1  -3   8       47.22       46.17      2.76 o
   0  -3   8       93.64       84.50      3.30 o
   1  -3   8      104.76      104.18      2.83 o
   2  -3   8       21.50       18.44      0.94 o
   3  -3   8        5.93       11.82      0.80 o
   4  -3   8        9.92        7.96      0.94 o
   5  -3   8       17.53       17.17      1.21 o
   6  -3   8      184.76      165.18      4.92 o
   7  -3   8      146.88      121.95      4.12 o
   8  -3   8        0.10        0.59      1.19 o
   9  -3   8        7.71        7.05      1.72 o
  10  -3   8        0.16        2.12      2.56 o
  11  -3   8       12.36       16.27      3.37 o
  -7  -2   8       60.49       59.50      5.20 o
  -6  -2   8        0.03       -0.66      2.12 o
  -5  -2   8        4.64        6.76      2.20 o
  -4  -2   8        9.42        8.65      2.09 o
  -3  -2   8        5.64        4.33      2.27 o
  -2  -2   8      350.40      325.09      9.66 o
  -1  -2   8       92.33       91.95      6.41 o
   0  -2   8        2.90        2.75      0.71 o
   1  -2   8       26.03       26.95      1.12 o
   2  -2   8      560.34      500.82      8.37 o
   3  -2   8        2.02        3.25      0.57 o
   4  -2   8        4.44        2.86      0.80 o
   5  -2   8      493.50      475.96     10.05 o
   6  -2   8      191.64      166.75     21.76 o
   7  -2   8       98.73       92.25      3.45 o
   8  -2   8      145.37      152.70      8.21 o
   9  -2   8       18.26       15.31      2.06 o
  10  -2   8        0.60       -0.95      3.15 o
  11  -2   8        1.75        1.91      2.71 o
  -7  -1   8        0.39        1.10      2.42 o
  -6  -1   8        5.21        4.62      3.22 o
  -5  -1   8        3.66        4.84      3.00 o
  -4  -1   8       98.24       96.11      7.33 o
  -3  -1   8       46.12       39.88      2.81 o
  -2  -1   8      318.68      283.64     11.54 o
  -1  -1   8       91.79       84.22      6.19 o
   0  -1   8       37.90       34.20      1.46 o
   1  -1   8       18.89       19.47      0.88 o
   2  -1   8      482.82      494.49      7.78 o
   3  -1   8       26.83       24.77      1.15 o
   4  -1   8        1.31        0.65      0.69 o
   5  -1   8       14.68       12.43      1.73 o
   6  -1   8      183.36      171.41      5.42 o
   7  -1   8       26.89       21.62      2.97 o
   8  -1   8       21.15       22.81      5.50 o
   9  -1   8        5.85        3.81      2.93 o
  10  -1   8      106.70      107.12      6.81 o
  11  -1   8        1.53        2.56      3.74 o
  -7   0   8        8.16        6.52      2.93 o
  -6   0   8       17.99       25.28      3.44 o
  -5   0   8      123.98      126.91      7.55 o
  -4   0   8       25.96       26.30      3.59 o
  -3   0   8        6.23        8.72      2.49 o
  -2   0   8        0.60       -0.44      1.76 o
  -1   0   8      198.87      196.67      6.48 o
   0   0   8       55.13       58.29      1.77 o
   1   0   8      114.90      116.34      3.20 o
   2   0   8        1.53        2.92      0.41 o
   3   0   8      104.01      104.91      2.66 o
   4   0   8       18.84       18.82      1.13 o
   5   0   8      124.08      129.00      4.22 o
   6   0   8       68.13       59.61      2.08 o
   7   0   8      180.58      176.14      6.59 o
   8   0   8        3.57        5.86      2.93 o
   9   0   8        5.60        4.91      3.00 o
  10   0   8       59.28       59.72      6.15 o
  11   0   8        2.48        2.12      3.59 o
  -7   1   8        1.49        3.22      3.30 o
  -6   1   8       39.00       43.01      5.20 o
  -5   1   8       25.06       21.32      4.18 o
  -4   1   8      225.77      238.50     10.48 o
  -3   1   8      132.33      120.24      6.23 o
  -2   1   8       92.02       82.36      4.98 o
  -1   1   8        0.73        1.03      0.98 o
   0   1   8      253.66      251.82      7.99 o
   1   1   8       14.61       21.10      1.03 o
   2   1   8       50.09       58.32      1.72 o
   3   1   8       61.74       63.74      2.09 o
   4   1   8       25.97       25.62      1.28 o
   5   1   8        7.40        5.75      0.94 o
   6   1   8       34.99       34.29      2.75 o
   7   1   8      302.22      314.05     14.07 o
   8   1   8      215.11      210.15      9.89 o
   9   1   8       36.33       38.91      5.06 o
  10   1   8       12.40       16.41      3.44 o
  11   1   8        6.25        4.32      3.44 o
  -7   2   8        3.57        3.30      2.78 o
  -6   2   8       29.73       38.39      4.91 o
  -5   2   8       24.57       22.49      3.44 o
  -4   2   8        2.70        2.05      2.49 o
  -3   2   8       64.78       62.87      4.91 o
  -2   2   8        3.33        1.03      2.49 o
  -1   2   8      426.84      398.30     21.80 o
   0   2   8       37.87       22.30      3.77 o
   1   2   8        2.61        0.97      0.73 o
   2   2   8        0.02        0.62      0.62 o
   3   2   8      366.98      404.93     10.31 o
   4   2   8        3.62        6.15      0.88 o
   5   2   8        2.08        2.89      0.83 o
   6   2   8      308.23      297.19      7.91 o
   7   2   8       14.61       10.85      1.50 o
   8   2   8        2.86        2.49      2.86 o
   9   2   8        3.36        3.66      3.66 o
  10   2   8        1.72        1.25      3.52 o
  11   2   8      101.90      111.45      7.33 o
  -7   3   8       82.85       71.81      6.01 o
  -6   3   8      173.17      179.44     10.11 o
  -5   3   8        0.28        0.44      2.86 o
  -4   3   8       64.82       62.14      4.62 o
  -3   3   8       40.00       48.29      4.18 o
  -2   3   8      487.92      517.01     19.78 o
  -1   3   8        7.25        4.54      1.98 o
   0   3   8      140.54      136.15      4.33 o
   1   3   8      449.68      431.30     11.31 o
   2   3   8      192.88      181.07      6.68 o
   3   3   8      501.16      472.60     11.99 o
   4   3   8       16.27       15.41      1.40 o
   5   3   8       15.21       12.96      0.67 o
   6   3   8      521.79      469.15     11.49 o
   7   3   8      128.18      121.12      6.96 o
   8   3   8      111.59      110.64      6.67 o
   9   3   8        3.50        4.32      3.15 o
  10   3   8        6.37        6.08      3.37 o
  11   3   8       35.64       37.81      4.62 o
  -7   4   8      124.81      100.82      7.25 o
  -6   4   8        3.59        8.21      3.22 o
  -5   4   8       57.88       52.32      4.91 o
  -4   4   8      201.99      208.24     10.48 o
  -3   4   8      454.53      468.94     18.76 o
  -2   4   8        9.85       11.80      3.22 o
  -1   4   8        2.90        3.15      1.98 o
   0   4   8      164.83      149.56      9.29 o
   1   4   8      191.15      194.78      5.08 o
   2   4   8       41.82       42.46      1.14 o
   3   4   8       22.05       25.40      3.10 o
   4   4   8      328.75      301.07     18.65 o
   5   4   8      130.13      123.89      2.52 o
   6   4   8       34.60       40.50      1.70 o
   7   4   8        9.56        6.71      1.42 o
   8   4   8      140.89      132.18      7.77 o
   9   4   8      183.34      191.53      9.89 o
  10   4   8        2.07        1.76      2.93 o
  11   4   8       17.61       13.19      3.81 o
  -7   5   8        2.56        1.25      3.00 o
  -6   5   8        4.33        7.69      3.22 o
  -5   5   8      192.36      188.68      9.53 o
  -4   5   8        5.47        6.81      2.86 o
  -3   5   8       95.30       99.65      5.94 o
  -2   5   8        1.82        3.30      2.20 o
  -1   5   8       69.80       65.50      3.19 o
   0   5   8        9.65        8.32      1.65 o
   1   5   8        0.78        1.77      0.84 o
   2   5   8       53.14       53.72      1.56 o
   3   5   8       83.78       87.80      2.06 o
   4   5   8        3.27        1.41      0.50 o
   5   5   8       21.70       17.05      1.88 o
   6   5   8       40.03       37.67      1.54 o
   7   5   8      194.63      188.15      6.15 o
   8   5   8      212.78      219.39      7.25 o
   9   5   8        3.87        4.83      1.88 o
  10   5   8       10.05       10.92      4.25 o
  11   5   8        5.40        4.10      3.37 o
  -7   6   8       45.72       34.22      5.13 o
  -6   6   8      237.71      190.95     10.26 o
  -5   6   8      155.18      147.13      8.57 o
  -4   6   8      138.06      128.89      7.40 o
  -3   6   8       53.49       51.29      5.13 o
  -2   6   8       69.06       75.10      3.65 o
  -1   6   8      111.86      115.25      4.12 o
   0   6   8      159.51      151.65      4.86 o
   1   6   8      163.53      179.94      5.17 o
   2   6   8      145.93      120.41     14.55 o
   3   6   8       12.89       11.11      0.74 o
   4   6   8       28.75       28.22      3.59 o
   5   6   8        3.58        2.12      0.93 o
   6   6   8       37.62       36.78      2.54 o
   7   6   8        4.32        7.26      1.90 o
   8   6   8        3.98        1.26      2.31 o
   9   6   8        0.27       -0.41      1.86 o
  10   6   8        0.68       -1.10      2.78 o
  11   6   8       29.06       32.09      5.50 o
  -6   7   8      116.24      113.35      7.47 o
  -5   7   8      193.40      170.73     10.18 o
  -4   7   8       21.58       11.50      4.10 o
  -3   7   8       29.51       30.73      2.89 o
  -2   7   8        1.63        2.09      1.46 o
  -1   7   8       42.30       48.46      2.85 o
   0   7   8       44.23       44.41      2.39 o
   1   7   8        6.52        5.68      1.26 o
   2   7   8        0.31        0.19      0.43 o
   3   7   8       22.81       17.17      1.01 o
   4   7   8      136.46      128.26      4.12 o
   5   7   8       41.94       45.04      2.81 o
   6   7   8      162.80      142.04      7.33 o
   7   7   8       38.73       40.77      3.05 o
   8   7   8       24.22       25.94      2.83 o
   9   7   8       91.59       95.84      7.40 o
  10   7   8        0.82        0.37      3.15 o
  -6   8   8       35.18       15.91      3.31 o
  -5   8   8        8.59        5.08      2.28 o
  -4   8   8        0.57        1.82      2.13 o
  -3   8   8       38.45       33.06      2.61 o
  -2   8   8       33.96       35.68      3.85 o
  -1   8   8       99.50      118.84      4.51 o
   0   8   8       74.03       88.04      3.42 o
   1   8   8      319.04      305.77     19.71 o
   2   8   8       18.86       19.17      3.77 o
   3   8   8      115.96      131.88      4.72 o
   4   8   8       36.58       43.73      2.46 o
   5   8   8      152.93      141.45      4.87 o
   6   8   8       13.99       14.50      2.03 o
   7   8   8      132.41      134.20      5.23 o
   8   8   8        2.97        3.85      2.05 o
   9   8   8      126.58      100.82      7.11 o
  10   8   8       60.16       55.32      5.57 o
  -6   9   8        0.24        0.88      2.34 o
  -5   9   8        3.68        0.72      1.68 o
  -4   9   8      115.11      113.74      5.83 o
  -3   9   8       39.39       35.78      2.95 o
  -2   9   8        3.76        5.51      1.74 o
  -1   9   8      161.46      148.31     13.63 o
   0   9   8      310.70      289.62     29.75 o
   1   9   8        2.22        2.17      1.16 o
   2   9   8       14.35       12.10      1.64 o
   3   9   8       57.03       50.70      7.69 o
   4   9   8      137.10      143.53      4.92 o
   5   9   8       39.61       42.20      2.60 o
   6   9   8       66.07       65.10      3.37 o
   7   9   8       58.48       66.02      3.70 o
   8   9   8      164.96      153.83     13.63 o
   9   9   8       76.91       76.94      6.81 o
  -5  10   8       23.70       18.76      3.74 o
  -4  10   8        0.07        0.05      1.98 o
  -3  10   8        4.88        4.43      1.89 o
  -2  10   8        1.52        3.21      1.69 o
  -1  10   8        4.63        3.97      1.66 o
   0  10   8       59.07       53.99      2.82 o
   1  10   8        1.89        1.10      1.61 o
   2  10   8        4.00        6.48      1.57 o
   3  10   8      199.59      190.39     16.49 o
   4  10   8        0.09        1.14      1.48 o
   5  10   8       15.42       17.29      2.38 o
   6  10   8        5.86        6.38      1.99 o
   7  10   8       85.97       82.33      4.47 o
   8  10   8       15.29       14.58      3.88 o
   9  10   8        1.93        1.91      2.78 o
  -4  11   8        0.50       -0.66      1.92 o
  -3  11   8        6.14        4.65      1.91 o
  -2  11   8      165.92      165.92      6.45 o
  -1  11   8        4.38        4.84      1.48 o
   0  11   8        0.29       -0.59      1.76 o
   1  11   8       96.05       83.82      4.76 o
   2  11   8       21.59       23.75      3.55 o
   3  11   8       15.36       15.71      1.69 o
   4  11   8        0.47       -0.66      1.32 o
   5  11   8        8.18        8.49      2.60 o
   6  11   8        0.09        1.69      1.66 o
   7  11   8       12.59        8.86      2.17 o
   8  11   8       23.59       23.45      3.81 o
  -3  12   8       12.67        5.86      2.71 o
  -2  12   8        0.01        0.88      2.20 o
  -1  12   8       38.62       29.31      3.88 o
   0  12   8      125.65      122.07      6.30 o
   1  12   8      117.42      121.75     19.38 o
   2  12   8      173.65      201.15      9.84 o
   3  12   8        2.62        3.87      1.69 o
   4  12   8       34.88       33.96      4.58 o
   5  12   8        1.72        0.76      1.76 o
   6  12   8        6.91        1.46      1.77 o
  -2  13   8       16.01       12.68      3.30 o
  -1  13   8        2.53        2.78      2.05 o
   0  13   8        1.47        1.76      1.91 o
   1  13   8        1.89       -0.35      1.71 o
   2  13   8        5.86        9.43      6.67 o
   3  13   8       57.89       68.24      8.21 o
   4  13   8        1.77        3.26      1.68 o
   5  13   8       87.91       90.54      4.91 o
   0  -9   9        9.95        8.43      3.22 o
   1  -9   9        3.75        6.52      3.22 o
   2  -9   9       19.96       22.50      7.47 o
   3  -9   9        2.43        1.91      1.68 o
   4  -9   9        2.37        0.37      2.71 o
  -2  -8   9        9.54       10.84      4.91 o
  -1  -8   9       14.23       17.16      2.51 o
   0  -8   9       35.55       40.86      5.24 o
   1  -8   9        6.91        8.45      2.56 o
   2  -8   9       17.84       18.39      3.22 o
   3  -8   9        0.88       -0.15      1.00 o
   4  -8   9        9.47        3.15      1.56 o
   5  -8   9        0.76        2.20      2.56 o
   6  -8   9       13.76       17.15      3.81 o
  -3  -7   9       65.93       74.15      4.26 o
  -2  -7   9       59.95       68.40      3.85 o
  -1  -7   9       11.82       14.87      2.71 o
   0  -7   9        0.06       -0.25      1.48 o
   1  -7   9       12.28       16.77      2.38 o
   2  -7   9       13.86       13.10      2.07 o
   3  -7   9        1.53        0.99      1.31 o
   4  -7   9        8.63        6.76      1.94 o
   5  -7   9       81.02       74.87     26.09 o
   6  -7   9      109.04      131.60      8.43 o
   7  -7   9       10.29        9.89      3.30 o
   8  -7   9       15.37       12.24      4.18 o
  -4  -6   9       18.79       23.61      2.75 o
  -3  -6   9       10.68        9.49      3.59 o
  -2  -6   9        0.23        1.02      1.96 o
  -1  -6   9        0.72        2.75      1.67 o
   0  -6   9      164.28      186.06      6.59 o
   1  -6   9        2.56        0.88      1.48 o
   2  -6   9       63.26       66.03      4.32 o
   3  -6   9        3.43        2.04      1.28 o
   4  -6   9        5.44        2.25      1.29 o
   5  -6   9        4.82        4.36      1.87 o
   6  -6   9       15.45       22.13      3.22 o
   7  -6   9        4.32        4.47      3.44 o
  -5  -5   9       38.28       44.85      3.67 o
  -4  -5   9       61.48       63.84      5.68 o
  -3  -5   9        2.35        4.66      2.03 o
  -2  -5   9        1.79        1.00      1.57 o
  -1  -5   9       20.27       20.89      2.25 o
   0  -5   9      100.83      101.71      4.30 o
   1  -5   9        4.94        6.01      1.68 o
   2  -5   9      116.99      115.45      4.31 o
   3  -5   9        7.20        3.29      1.32 o
   4  -5   9        9.96        3.06      1.16 o
   5  -5   9       20.56       20.36      1.38 o
   6  -5   9       33.64       27.41      1.62 o
   7  -5   9       46.31       45.35      2.86 o
   8  -5   9        5.08        2.64      1.91 o
   9  -5   9        1.39        3.00      2.05 o
  10  -5   9       18.25       19.34      3.00 o
  -5  -4   9       41.90       53.88      3.73 o
  -4  -4   9       18.49       20.97      2.64 o
  -3  -4   9       78.75       90.05      4.64 o
  -2  -4   9        3.68        3.72      1.92 o
  -1  -4   9      109.26      110.24      4.52 o
   0  -4   9      338.60      333.05      9.79 o
   1  -4   9        0.27        0.07      1.22 o
   2  -4   9        0.00       -0.13      0.90 o
   3  -4   9      214.21      173.20      5.67 o
   4  -4   9      152.00      133.91      4.05 o
   5  -4   9      227.61      215.65      6.98 o
   6  -4   9       16.10       13.74      2.15 o
   7  -4   9        0.24        0.30      1.38 o
   8  -4   9        5.53        9.89      3.15 o
   9  -4   9       48.18       49.17      4.18 o
  10  -4   9        0.68        3.81      2.42 o
  11  -4   9        0.11       -2.12      2.93 o
  -6  -3   9       18.86       23.27      3.11 o
  -5  -3   9      168.84      163.19      6.25 o
  -4  -3   9        9.87       12.61      2.30 o
  -3  -3   9        6.76        9.32      2.04 o
  -2  -3   9      159.80      148.59      5.23 o
  -1  -3   9      273.33      258.99     16.60 o
   0  -3   9      258.09      257.87      6.01 o
   1  -3   9      303.37      304.32      6.90 o
   2  -3   9      810.86      770.45     14.22 o
   3  -3   9      183.08      172.21      4.13 o
   4  -3   9       73.19       61.40      3.28 o
   5  -3   9      238.21      207.89      9.58 o
   6  -3   9       70.41       54.96      3.95 o
   7  -3   9        3.22        1.17      2.56 o
   8  -3   9       24.37       23.59      3.88 o
   9  -3   9        1.17       -0.59      2.27 o
  10  -3   9       11.69       11.80      3.15 o
  11  -3   9        7.16        6.59      3.59 o
  -6  -2   9       27.10       31.51      3.96 o
  -5  -2   9        0.00       -0.84      1.48 o
  -4  -2   9       91.81       88.85      4.20 o
  -3  -2   9       99.31      101.95      4.51 o
  -2  -2   9        0.30        0.59      1.63 o
  -1  -2   9      151.63      151.20      5.29 o
   0  -2   9      648.17      628.29     13.49 o
   1  -2   9      778.14      733.40     21.22 o
   2  -2   9      298.36      290.12      8.23 o
   3  -2   9      102.13       90.66      2.58 o
   4  -2   9        9.50        8.38      1.79 o
   5  -2   9      433.81      396.44     10.98 o
   6  -2   9      161.67      170.10      5.95 o
   7  -2   9       55.64       58.03      4.47 o
   8  -2   9       40.46       42.57      4.91 o
   9  -2   9      448.32      494.96     20.74 o
  10  -2   9      118.75      126.10      7.77 o
  11  -2   9       29.26       31.51      5.13 o
  -6  -1   9        1.88        3.37      2.78 o
  -5  -1   9      124.09      113.79      6.74 o
  -4  -1   9       29.17       34.22      4.47 o
  -3  -1   9       57.56       64.30      3.34 o
  -2  -1   9       19.16       16.15      2.13 o
  -1  -1   9      519.58      496.69     13.75 o
   0  -1   9      386.90      351.94      9.77 o
   1  -1   9     1271.18     1284.43     25.00 o
   2  -1   9       58.46       56.57      1.49 o
   3  -1   9      329.64      299.59     10.85 o
   4  -1   9       68.42       75.15      2.53 o
   5  -1   9      418.60      453.74     12.29 o
   6  -1   9       40.88       37.66      2.44 o
   7  -1   9      337.09      356.91     15.39 o
   8  -1   9       42.92       39.49      4.76 o
   9  -1   9      311.54      300.93     13.78 o
  10  -1   9        2.18        3.44      3.08 o
  11  -1   9       16.78       18.32      3.81 o
  -6   0   9        0.19       -1.25      2.49 o
  -5   0   9        3.61        4.25      2.71 o
  -4   0   9      106.00      103.09      6.74 o
  -3   0   9        1.00       -1.10      2.34 o
  -2   0   9       43.45       43.89      4.40 o
  -1   0   9      149.98      139.51      6.74 o
   0   0   9      340.99      321.02     21.76 o
   1   0   9      212.99      191.02      5.31 o
   2   0   9        1.02        0.76      0.35 o
   3   0   9        0.20        0.99      0.66 o
   4   0   9       31.44       37.27      1.53 o
   5   0   9        0.00        0.07      0.80 o
   6   0   9       82.98       84.05      3.67 o
   7   0   9      127.57      124.34      7.55 o
   8   0   9       82.84       82.58      5.79 o
   9   0   9       72.18       72.39      5.50 o
  10   0   9       12.49        9.97      4.10 o
  11   0   9       26.65       23.45      4.91 o
  -6   1   9        0.43       -1.17      3.00 o
  -5   1   9       17.53       10.18      3.66 o
  -4   1   9       27.16       25.94      4.18 o
  -3   1   9       54.16       45.58      4.62 o
  -2   1   9       42.35       49.83      4.03 o
  -1   1   9       47.44       38.98      3.44 o
   0   1   9       47.58       41.47      3.88 o
   1   1   9        6.21        4.86      0.76 o
   2   1   9        1.23        0.22      0.77 o
   3   1   9      231.55      216.99      5.92 o
   4   1   9      241.01      257.29      5.76 o
   5   1   9      401.69      441.44      9.37 o
   6   1   9        1.76        1.83      0.88 o
   7   1   9       16.41       17.74      1.30 o
   8   1   9        0.00        0.22      2.20 o
   9   1   9       16.80       17.29      3.44 o
  10   1   9      109.56      109.03      6.67 o
  11   1   9       11.86       12.60      3.74 o
  -7   2   9       12.35        6.96      3.44 o
  -6   2   9       52.91       42.64      4.40 o
  -5   2   9        1.55        4.25      3.30 o
  -4   2   9        0.31        3.08      2.64 o
  -3   2   9      180.70      163.98      8.06 o
  -2   2   9       23.05       31.95      4.03 o
  -1   2   9      192.09      178.79      8.13 o
   0   2   9        5.42        5.31      1.32 o
   1   2   9       53.58       48.34      3.63 o
   2   2   9      505.94      514.55     10.76 o
   3   2   9        3.50        5.29      1.31 o
   4   2   9      104.19      106.91      3.56 o
   5   2   9       44.11       48.68      1.75 o
   6   2   9      186.75      185.01      4.38 o
   7   2   9      608.97      606.95     13.00 o
   8   2   9        1.56        2.12      2.78 o
   9   2   9       16.27       14.21      3.37 o
  10   2   9       41.14       47.99      5.57 o
  11   2   9        0.05       -1.17      2.71 o
  -6   3   9       76.96       76.94      6.15 o
  -5   3   9       17.42       21.98      3.59 o
  -4   3   9      376.55      360.28     16.27 o
  -3   3   9       19.32       26.96      4.03 o
  -2   3   9      322.75      318.22     13.12 o
  -1   3   9       88.58       88.88      5.06 o
   0   3   9       63.09       51.56      9.64 o
   1   3   9      122.08      115.44      5.47 o
   2   3   9       98.39       45.92      8.61 o
   3   3   9      236.41      232.06      6.52 o
   4   3   9      900.81      882.04     22.72 o
   5   3   9      550.13      557.36     14.63 o
   6   3   9       41.56       46.84      1.65 o
   7   3   9       28.74       22.70      3.33 o
   8   3   9      211.49      177.24     15.39 o
   9   3   9        1.35        0.66      3.22 o
  10   3   9        2.92        6.37      3.44 o
  11   3   9      142.55      130.72      8.35 o
  -6   4   9        1.41        1.47      2.86 o
  -5   4   9      210.47      224.29     10.84 o
  -4   4   9       36.96       39.35      4.98 o
  -3   4   9       18.28       17.15      3.22 o
  -2   4   9        0.18        0.51      1.98 o
  -1   4   9      411.33      421.39     16.56 o
   0   4   9       15.15       12.60      5.83 o
   1   4   9        1.79        0.52      0.61 o
   2   4   9       22.05       26.76      2.19 o
   3   4   9      495.69      497.52     12.87 o
   4   4   9      697.27      706.08     18.41 o
   5   4   9       91.32       96.41      3.19 o
   6   4   9      378.86      351.23      9.41 o
   7   4   9      131.19      107.82     29.79 o
   8   4   9        0.37        0.00      2.56 o
   9   4   9       25.49       42.57      5.35 o
  10   4   9       34.85       26.09      4.54 o
  11   4   9      108.47      124.20      7.91 o
  -6   5   9      246.40      260.56     13.04 o
  -5   5   9       24.40       20.52      4.03 o
  -4   5   9        1.57        1.61      3.22 o
  -3   5   9        0.29        0.07      1.91 o
  -2   5   9      356.02      374.35     15.90 o
  -1   5   9       42.59       44.92      3.74 o
   0   5   9       29.19       31.21      2.05 o
   1   5   9       36.42       33.05      2.78 o
   2   5   9     1417.61     1473.20     31.39 o
   3   5   9       97.18       96.26      2.36 o
   4   5   9      146.13      138.13      4.44 o
   5   5   9        3.70        4.84      0.79 o
   6   5   9      108.51      102.10      9.93 o
   7   5   9       29.37       25.24      2.04 o
   8   5   9       22.06       24.99      4.62 o
   9   5   9        5.14        7.77      4.18 o
  10   5   9      105.60      105.22      7.25 o
  11   5   9       11.94        8.50      4.47 o
  -6   6   9       87.18      104.19      8.28 o
  -5   6   9      115.17       97.82      7.03 o
  -4   6   9       19.64       21.47      4.54 o
  -3   6   9        1.01        2.42      2.56 o
  -2   6   9       40.53       43.96      4.73 o
  -1   6   9       31.87       36.41      2.41 o
   0   6   9      215.81      238.57      7.02 o
   1   6   9       35.58       33.37      3.48 o
   2   6   9      480.33      458.52     43.41 o
   3   6   9        6.84        4.00      0.63 o
   4   6   9       41.06       37.16      2.78 o
   5   6   9      100.23       76.57      8.46 o
   6   6   9      257.99      226.03     30.88 o
   7   6   9        2.84        1.86      1.60 o
   8   6   9        1.61        2.64      2.71 o
   9   6   9       10.87       10.84      3.30 o
  10   6   9       77.68       83.09      6.37 o
  -6   7   9       59.77       36.42      4.98 o
  -5   7   9       87.98       72.32      6.01 o
  -4   7   9        3.23        1.98      3.52 o
  -3   7   9        8.30        7.10      2.32 o
  -2   7   9      384.34      380.99     14.65 o
  -1   7   9       23.99       18.46      2.16 o
   0   7   9      283.20      295.36     19.34 o
   1   7   9       92.84       87.17      5.39 o
   2   7   9       71.70       56.37      2.34 o
   3   7   9        1.08        1.81      0.77 o
   4   7   9      131.05      115.37     12.96 o
   5   7   9       68.09       57.24      9.38 o
   6   7   9       11.79       13.52      5.13 o
   7   7   9        0.90        0.15      2.20 o
   8   7   9       91.48       92.03      6.01 o
   9   7   9       28.14       35.76      4.40 o
  10   7   9        5.32        3.66      3.22 o
  -6   8   9       31.88       22.42      4.98 o
  -5   8   9        6.72        6.92      2.46 o
  -4   8   9        1.18        0.50      1.83 o
  -3   8   9      145.66      140.58      6.08 o
  -2   8   9      127.66      143.44     12.97 o
  -1   8   9       98.41      101.10      4.02 o
   0   8   9       16.21       16.66      1.95 o
   1   8   9        0.71        0.70      1.11 o
   2   8   9        0.79        2.96      1.02 o
   3   8   9       24.16       21.37      2.83 o
   4   8   9        9.29       11.35      3.88 o
   5   8   9       64.07       59.67     10.04 o
   6   8   9       51.78       54.61      3.99 o
   7   8   9       20.82       26.82      3.66 o
   8   8   9       76.29       92.91      7.11 o
   9   8   9       51.82       53.64      6.01 o
  -5   9   9        1.64        3.15      2.02 o
  -4   9   9        8.58        5.27      2.39 o
  -3   9   9      137.24      133.54      6.70 o
  -2   9   9       87.77       77.77      3.93 o
  -1   9   9      470.85      461.43     26.38 o
   0   9   9      222.52      201.31      6.54 o
   1   9   9       16.54       19.91      1.85 o
   2   9   9        3.71        1.93      1.03 o
   3   9   9       96.42      103.57      3.80 o
   4   9   9       38.95       40.79      2.41 o
   5   9   9      242.12      225.31     52.21 o
   6   9   9      166.86      162.52      8.54 o
   7   9   9      239.70      232.42     11.28 o
   8   9   9      104.76       98.77      6.52 o
   9   9   9        5.69        3.30      2.93 o
  -4  10   9        0.01       -1.52      2.06 o
  -3  10   9      100.07       75.37      9.45 o
  -2  10   9        6.50        5.08      2.02 o
  -1  10   9       68.55       65.15      3.31 o
   0  10   9       24.95       22.65      1.88 o
   1  10   9        9.41        6.04      1.58 o
   2  10   9       35.52       33.26      3.37 o
   3  10   9       52.00       50.95      3.08 o
   4  10   9       59.85       56.80      4.47 o
   5  10   9      203.96      211.06      6.97 o
   6  10   9       25.73       22.11      4.62 o
   7  10   9      109.07      128.74      7.55 o
   8  10   9       64.82       65.14      5.42 o
  -4  11   9        5.84        2.64      2.34 o
  -3  11   9       14.59       12.90      4.76 o
  -2  11   9        5.93        4.97      4.10 o
  -1  11   9        0.03        0.84      1.33 o
   0  11   9       22.17       19.66      2.82 o
   1  11   9       13.46        8.35      2.34 o
   2  11   9        0.02       -0.18      1.19 o
   3  11   9       31.26       36.18      7.58 o
   4  11   9       49.13       47.35      7.55 o
   5  11   9        3.54        2.74      1.40 o
   6  11   9        4.43        3.22      2.56 o
   7  11   9       15.19        8.94      3.81 o
  -2  12   9        9.68        2.78      4.10 o
  -1  12   9        6.17        1.54      2.27 o
   0  12   9       19.12        4.10      2.20 o
   1  12   9       85.99       74.52     20.52 o
   2  12   9       27.85       22.99      7.91 o
   3  12   9       10.74       11.82      4.95 o
   4  12   9        0.59        1.16      1.44 o
   5  12   9       10.38       10.40      2.86 o
   6  12   9        8.00        8.06      3.00 o
   0  13   9      110.81       58.03      6.01 o
   1  13   9        8.76        3.96      2.05 o
   2  13   9        1.31        1.22      1.69 o
   3  13   9        0.13       -0.07      1.39 o
   4  13   9        1.40        1.10      1.71 o
   0  -8  10        0.17        1.03      3.44 o
   2  -8  10        8.47       19.34      3.66 o
   3  -8  10        5.21        6.08      2.78 o
   4  -8  10        0.02       -0.22      1.91 o
  -2  -7  10       18.10       11.65      5.42 o
  -1  -7  10        1.07        1.90      2.27 o
   0  -7  10       10.08       10.68      4.18 o
   1  -7  10        0.58        1.23      1.57 o
   2  -7  10       16.07       13.63      2.71 o
   3  -7  10        0.94       -0.73      2.05 o
   4  -7  10       33.69       41.18      4.62 o
   5  -7  10       11.56       18.10      3.22 o
   6  -7  10        0.35        0.95      2.34 o
   7  -7  10       23.57       18.46      4.40 o
  -3  -6  10       20.97       20.37      5.79 o
  -2  -6  10       22.23       23.79      2.79 o
  -1  -6  10        0.83       -0.29      1.79 o
   0  -6  10      114.58      127.90     10.51 o
   1  -6  10        0.00        2.01      1.48 o
   2  -6  10       13.55        7.54      2.27 o
   3  -6  10        0.18        1.03      2.12 o
   4  -6  10       31.48       34.66      3.66 o
   5  -6  10       18.04       17.15      3.22 o
   6  -6  10        2.32        1.10      2.42 o
   7  -6  10        0.61        1.17      2.42 o
   8  -6  10       11.93        8.57      3.30 o
  -4  -5  10        0.18        3.52      4.62 o
  -3  -5  10        5.27        5.14      2.29 o
  -2  -5  10      110.48      119.69      5.21 o
  -1  -5  10        7.75        6.48      2.16 o
   0  -5  10       28.62       35.73      3.05 o
   1  -5  10        4.05       10.26      2.64 o
   2  -5  10        0.10       -0.62      1.32 o
   3  -5  10        3.60       -1.30      1.30 o
   4  -5  10        8.19        2.93      2.27 o
   5  -5  10       13.21       14.73      3.00 o
   6  -5  10       45.28       43.74      4.62 o
   7  -5  10       17.36       17.51      3.96 o
   8  -5  10       57.78       53.71      4.54 o
  -4  -4  10       21.17       22.30      3.27 o
  -3  -4  10        1.63        0.16      1.80 o
  -2  -4  10        3.85        4.79      2.02 o
  -1  -4  10        4.29        3.51      1.82 o
   0  -4  10        3.61        5.42      2.05 o
   1  -4  10        2.67        2.58      1.68 o
   2  -4  10       53.43       50.86      4.80 o
   3  -4  10        5.15        5.43      1.31 o
   4  -4  10       56.67       57.45      4.03 o
   5  -4  10        6.98        4.32      1.42 o
   6  -4  10       10.62        6.40      1.65 o
   7  -4  10        0.68        0.92      1.55 o
   8  -4  10        7.72        7.85      2.02 o
   9  -4  10       15.16       15.68      2.86 o
  10  -4  10       23.05       23.15      4.10 o
  -5  -3  10       30.96       35.17      4.84 o
  -4  -3  10        5.67        9.07      2.41 o
  -3  -3  10       11.83        8.99      2.24 o
  -2  -3  10       80.77       84.01      4.06 o
  -1  -3  10        0.77        2.31      2.02 o
   0  -3  10       96.90       97.53      4.08 o
   1  -3  10      114.98      110.43      4.31 o
   2  -3  10        3.15        1.33      0.93 o
   3  -3  10       33.41       33.26      1.70 o
   4  -3  10       53.12       47.87      2.64 o
   5  -3  10        0.05        1.27      1.29 o
   6  -3  10        4.63        6.99      2.01 o
   7  -3  10      109.87      113.89      4.63 o
   8  -3  10        0.72        0.59      1.74 o
   9  -3  10        3.85        2.42      2.86 o
  10  -3  10       37.95       39.79      4.18 o
  11  -3  10        0.00        1.17      2.42 o
  -5  -2  10       63.73       66.46      5.20 o
  -4  -2  10       65.70       77.02      3.55 o
  -3  -2  10       48.31       45.77      2.95 o
  -2  -2  10        0.61       -0.55      1.89 o
  -1  -2  10      109.00      106.24      4.51 o
   0  -2  10      505.01      491.34     10.84 o
   1  -2  10       18.66       22.02      1.52 o
   2  -2  10        0.01        0.01      0.67 o
   3  -2  10      281.23      258.92      8.08 o
   4  -2  10       13.62       10.63      1.26 o
   5  -2  10      189.24      181.76      5.72 o
   6  -2  10       37.23       38.12      2.60 o
   7  -2  10      511.21      489.43     17.26 o
   8  -2  10        4.32        5.51      2.12 o
   9  -2  10       19.44       21.62      4.18 o
  10  -2  10        9.12        7.77      3.81 o
  11  -2  10       46.73       50.41      5.13 o
  -5  -1  10      154.23      163.03      8.94 o
  -4  -1  10       23.43       19.12      3.59 o
  -3  -1  10      118.88      127.05      6.81 o
  -2  -1  10      398.79      384.61     15.61 o
  -1  -1  10       77.87       77.61      3.68 o
   0  -1  10       50.88       46.73      2.51 o
   1  -1  10       13.27       11.62      0.95 o
   2  -1  10       62.56       53.83      2.06 o
   3  -1  10      283.57      262.01      7.55 o
   4  -1  10        0.75        0.92      0.99 o
   5  -1  10      139.06      119.40      3.30 o
   6  -1  10       36.72       41.69      2.73 o
   7  -1  10       76.01       74.48      3.60 o
   8  -1  10        1.27        2.80      1.90 o
   9  -1  10        2.42        0.81      2.49 o
  10  -1  10       64.56       59.35      6.08 o
  11  -1  10       96.50       99.28      6.96 o
  -5   0  10        0.16        1.10      2.93 o
  -4   0  10       31.85       41.91      4.03 o
  -3   0  10        0.63        0.51      2.34 o
  -2   0  10      213.95      203.04      9.53 o
  -1   0  10       12.17        9.45      3.22 o
   0   0  10      106.06      102.95      5.50 o
   1   0  10      336.87      309.20      8.52 o
   2   0  10      107.93      105.15      5.13 o
   3   0  10      107.97      119.02      3.98 o
   4   0  10      165.99      163.20      4.13 o
   5   0  10      175.00      175.93      4.54 o
   6   0  10       23.67       21.91      1.62 o
   7   0  10       38.72       37.45      2.58 o
   8   0  10      323.91      302.82     17.00 o
   9   0  10       89.46      106.61      6.74 o
  10   0  10       71.14       69.61      6.52 o
  11   0  10       56.53       49.39      5.20 o
  -6   1  10       33.75       25.94      5.20 o
  -5   1  10        0.01        0.81      2.49 o
  -4   1  10        2.13        2.20      2.64 o
  -3   1  10        0.39        0.73      2.12 o
  -2   1  10      243.53      243.27     10.62 o
  -1   1  10      186.27      179.22      8.28 o
   0   1  10       57.82       56.35      4.54 o
   1   1  10      349.92      349.07     14.00 o
   2   1  10      194.69      201.19      4.76 o
   3   1  10        3.14        3.05      1.31 o
   4   1  10      100.95      100.86      3.50 o
   5   1  10      144.25      148.81      3.78 o
   6   1  10       22.15       23.54      1.49 o
   7   1  10       27.25       28.70      1.58 o
   8   1  10      184.61      195.14      9.20 o
   9   1  10       27.64       21.76      4.54 o
  10   1  10        3.46        1.39      3.44 o
  11   1  10        2.52        1.47      2.86 o
  -6   2  10       49.35       50.92      5.20 o
  -5   2  10       15.25       19.49      4.32 o
  -4   2  10       26.12       33.71      4.18 o
  -3   2  10        0.69        0.51      2.71 o
  -2   2  10       25.91       23.23      3.37 o
  -1   2  10       24.30       21.32      3.59 o
   0   2  10       35.14       40.45      3.37 o
   1   2  10      203.46      183.05     19.31 o
   2   2  10      118.50      122.03      3.25 o
   3   2  10       17.36       17.69      1.68 o
   4   2  10      124.02      126.28      4.27 o
   5   2  10      371.39      388.72      8.33 o
   6   2  10       44.39       45.74      1.73 o
   7   2  10       60.85       63.26      2.07 o
   8   2  10        0.04       -0.10      1.14 o
   9   2  10        1.34        0.07      2.78 o
  10   2  10        9.98        9.89      4.18 o
  11   2  10       30.42       23.15      3.96 o
  -6   3  10       69.25       68.95      6.01 o
  -5   3  10       25.00       22.49      4.62 o
  -4   3  10       36.63       36.05      4.18 o
  -3   3  10      182.01      193.22      9.23 o
  -2   3  10       19.46       27.04      3.44 o
  -1   3  10       74.86       77.45      4.62 o
   0   3  10      141.64      163.10      7.99 o
   1   3  10      101.99       96.86      3.21 o
   2   3  10      116.83      122.44      5.57 o
   3   3  10       35.18       39.41      2.04 o
   4   3  10        1.54        2.17      1.35 o
   5   3  10       85.40       82.01      3.10 o
   6   3  10      171.95      173.61      4.12 o
   7   3  10       12.83       11.15      2.38 o
   8   3  10        2.26        0.00      1.91 o
   9   3  10      127.15      122.66      7.33 o
  10   3  10       37.95       34.00      4.54 o
  11   3  10       10.09        9.38      3.88 o
  -5   4  10       45.95       45.94      5.64 o
  -4   4  10        3.08        4.98      2.86 o
  -3   4  10       86.66       91.44      6.23 o
  -2   4  10      214.37      218.13     10.84 o
  -1   4  10      450.99      434.36     17.37 o
   0   4  10       73.84       71.73      4.54 o
   1   4  10     1080.89     1095.31     28.09 o
   2   4  10      358.91      267.71     63.75 o
   3   4  10       21.70       23.50      3.66 o
   4   4  10       69.68       67.39      2.83 o
   5   4  10      318.53      321.74      8.75 o
   6   4  10      523.93      500.89     20.00 o
   7   4  10       39.03       36.86      4.18 o
   8   4  10      148.11      151.89      8.43 o
   9   4  10      379.93      409.96     18.83 o
  10   4  10        8.75        8.13      3.59 o
  -5   5  10        1.64       -1.25      2.86 o
  -4   5  10      260.96      275.50     13.56 o
  -3   5  10       40.01       36.20      4.03 o
  -2   5  10        0.15        2.49      2.34 o
  -1   5  10       67.60       64.77      5.13 o
   0   5  10      206.17      221.23      6.42 o
   1   5  10        0.09        0.02      0.75 o
   2   5  10       25.63       19.67      3.11 o
   3   5  10      105.27      106.72      3.15 o
   4   5  10      240.39      234.80      6.76 o
   5   5  10       68.61       66.42      2.62 o
   6   5  10       14.77       15.02      3.22 o
   7   5  10        1.26       -0.15      2.27 o
   8   5  10       78.55       76.94      5.79 o
   9   5  10       12.52       15.02      3.96 o
  10   5  10        0.20        1.91      2.78 o
  -5   6  10        9.15        5.86      3.30 o
  -4   6  10        4.64        6.15      3.15 o
  -3   6  10       86.36       89.03      6.59 o
  -2   6  10       22.98       24.51      2.93 o
  -1   6  10       50.00       51.90      4.95 o
   0   6  10        2.86        2.21      1.19 o
   1   6  10        0.05        0.27      0.82 o
   2   6  10        2.14        3.26      0.88 o
   3   6  10        2.71        1.16      0.65 o
   4   6  10       62.03       65.31      4.80 o
   5   6  10       64.41       69.17      5.13 o
   6   6  10       45.44       45.50      4.40 o
   7   6  10       41.17       45.14      4.32 o
   8   6  10        3.76        2.12      3.52 o
   9   6  10        1.72        3.00      2.86 o
  10   6  10        7.63        6.81      3.59 o
  -5   7  10        7.35        6.30      3.44 o
  -4   7  10      107.60       97.10      5.17 o
  -3   7  10      215.05      220.61      7.53 o
  -2   7  10        9.63        7.81      1.87 o
  -1   7  10       63.99       56.19      2.93 o
   0   7  10      127.04      120.71      5.13 o
   1   7  10       28.06       25.81      2.93 o
   2   7  10       14.81       10.99      3.52 o
   3   7  10        0.09       -0.08      0.62 o
   4   7  10      208.26      168.27     16.85 o
   5   7  10      134.95      146.47      7.62 o
   6   7  10       14.25       17.07      3.37 o
   7   7  10        2.71        3.44      2.64 o
   8   7  10      171.80      171.46      9.82 o
   9   7  10       43.11       47.19      4.84 o
  -5   8  10      136.80       94.89      7.33 o
  -4   8  10       41.76       29.47      5.46 o
  -3   8  10       16.46       17.31      2.23 o
  -2   8  10        2.35        2.27      1.79 o
  -1   8  10        5.05        4.95      1.49 o
   0   8  10      189.99      180.65      6.85 o
   1   8  10        0.14        0.48      0.93 o
   2   8  10       52.90       46.69      7.43 o
   3   8  10       64.16       57.66      4.12 o
   4   8  10        0.11       -0.31      0.97 o
   5   8  10        3.31       -1.03      2.34 o
   6   8  10        5.15        7.11      2.93 o
   7   8  10       30.82       39.42      4.98 o
   8   8  10       44.68       43.16      5.35 o
   9   8  10       12.27       17.22      4.62 o
  -4   9  10       58.21       41.16     13.19 o
  -3   9  10       17.68       10.97      2.14 o
  -2   9  10      183.59      162.30      6.34 o
  -1   9  10        0.63        0.55      1.18 o
   0   9  10        0.05        0.23      1.14 o
   1   9  10        6.38        7.90      1.32 o
   2   9  10        0.46        0.48      0.91 o
   3   9  10        0.12       -0.07      0.78 o
   4   9  10       88.26       76.86      5.06 o
   5   9  10        3.64        5.13      3.44 o
   6   9  10      185.67      164.20      8.79 o
   7   9  10       18.47       17.22      3.52 o
   8   9  10       69.30       64.55      6.45 o
  -4  10  10       28.95        1.39      3.30 o
  -3  10  10        2.52        2.39      1.76 o
  -2  10  10       12.02       11.49      1.92 o
  -1  10  10       17.17       17.27      2.35 o
   0  10  10        7.78        7.82      1.69 o
   1  10  10       86.95       74.26      3.32 o
   2  10  10        2.08        0.56      0.98 o
   3  10  10        4.06        5.72      1.52 o
   4  10  10       33.06       42.21      4.10 o
   5  10  10       39.34       42.94      4.32 o
   6  10  10       99.20      108.81      6.74 o
   7  10  10        4.52        5.57      3.88 o
   8  10  10       96.58       91.44      7.55 o
  -3  11  10        0.09        0.67      1.81 o
  -2  11  10        3.37        0.38      1.72 o
  -1  11  10        3.33        2.26      1.60 o
   0  11  10        0.47        2.02      1.42 o
   1  11  10       35.47       28.42      2.17 o
   2  11  10       36.93       41.88     10.51 o
   3  11  10       14.45       20.22      3.37 o
   4  11  10       37.15       43.38      4.32 o
   5  11  10        5.95        4.32      2.71 o
   6  11  10       50.02       44.62      4.54 o
   7  11  10       12.39       18.76      3.44 o
  -1  12  10       82.65       57.30     20.63 o
   0  12  10        0.71       -1.17      1.61 o
   1  12  10        0.70        0.70      1.33 o
   2  12  10      106.65      101.23     30.30 o
   3  12  10        8.87        7.69      2.93 o
   4  12  10       14.96       23.45      3.44 o
   5  12  10        0.78        2.12      3.08 o
   2  -7  11        2.22        2.05      2.34 o
   3  -7  11        2.16        2.45      1.49 o
   4  -7  11        1.80       -1.17      2.78 o
   5  -7  11        1.76        1.69      2.42 o
   0  -6  11       77.02       86.39      5.57 o
   1  -6  11       19.42       27.26      3.52 o
   2  -6  11       47.51       64.99      4.69 o
   3  -6  11        2.43        3.02      1.46 o
   4  -6  11       36.41       33.41      3.74 o
   5  -6  11        0.21        0.37      2.12 o
   6  -6  11       70.92       72.83      6.08 o
   7  -6  11        0.01        0.22      2.27 o
  -1  -5  11       16.31       18.32      3.22 o
   0  -5  11        0.03        0.37      2.20 o
   1  -5  11       65.96       83.46      5.79 o
   2  -5  11       19.38       21.18      2.86 o
   3  -5  11       15.64       20.89      2.01 o
   4  -5  11       79.95      101.85      5.94 o
   5  -5  11        0.19        0.15      2.42 o
   6  -5  11        0.49        1.83      2.42 o
   7  -5  11       41.18       46.97      4.25 o
   8  -5  11        7.57        7.18      3.15 o
   9  -5  11       42.32       38.91      4.84 o
  -3  -4  11       23.08       17.51      4.69 o
  -2  -4  11       73.46       81.75      4.38 o
  -1  -4  11        6.28        7.58      2.28 o
   0  -4  11       12.84       16.56      3.59 o
   1  -4  11        1.63        1.91      2.12 o
   2  -4  11       87.12       92.69      5.28 o
   3  -4  11       13.50       17.73      2.71 o
   4  -4  11      101.99      132.01      4.97 o
   5  -4  11        9.01        9.45      3.22 o
   6  -4  11        0.18        1.10      2.12 o
   7  -4  11       53.77       65.95      4.69 o
   8  -4  11        2.44       -0.95      2.93 o
   9  -4  11        0.03        1.60      1.74 o
  -4  -3  11        3.38        6.15      3.22 o
  -3  -3  11      122.85      131.40      7.14 o
  -2  -3  11       70.38       81.85      4.20 o
  -1  -3  11       16.43       19.49      2.62 o
   0  -3  11       28.59       27.95      2.53 o
   1  -3  11       82.23       81.63      4.98 o
   2  -3  11      132.90      137.09      7.25 o
   3  -3  11        0.46       -0.22      2.12 o
   4  -3  11       55.18       63.58      3.02 o
   5  -3  11        7.09        3.66      1.69 o
   6  -3  11        3.20        3.11      1.50 o
   7  -3  11       37.46       34.11      2.51 o
   8  -3  11        8.48        7.65      2.03 o
   9  -3  11       53.23       47.81      3.28 o
  10  -3  11       10.20       13.14      2.23 o
  -4  -2  11       20.93       25.50      3.88 o
  -3  -2  11       19.94       33.49      3.88 o
  -2  -2  11      172.48      166.30      6.45 o
  -1  -2  11       91.13       89.07      4.03 o
   0  -2  11       53.40       51.94      2.90 o
   1  -2  11        6.82        8.72      3.08 o
   2  -2  11      152.43      135.33      4.51 o
   3  -2  11        7.05        6.50      1.58 o
   4  -2  11       89.69       87.78      2.92 o
   5  -2  11       26.93       29.51      1.75 o
   6  -2  11       18.64       17.55      1.86 o
   7  -2  11        5.81        1.67      1.81 o
   8  -2  11       21.92       17.19      2.49 o
   9  -2  11        2.21        1.42      2.38 o
  10  -2  11        0.20        1.17      1.79 o
  -4  -1  11       50.35       51.95      4.91 o
  -3  -1  11        8.22        8.50      3.00 o
  -2  -1  11      404.84      402.34     17.07 o
  -1  -1  11        6.48        6.30      3.22 o
   0  -1  11       47.26       41.25      2.44 o
   1  -1  11        0.64       -0.06      0.97 o
   2  -1  11      134.39      127.91      4.15 o
   3  -1  11      329.35      333.97      9.27 o
   4  -1  11      140.49      135.72      3.78 o
   5  -1  11      670.30      621.09     13.49 o
   6  -1  11        0.34       -0.26      1.00 o
   7  -1  11        4.92        4.98      2.05 o
   8  -1  11       27.88       21.21      2.37 o
   9  -1  11       36.43       36.69      2.93 o
  10  -1  11       21.45       15.30      2.25 o
  11  -1  11        0.02       -1.17      2.71 o
  -4   0  11       40.72       38.39      4.18 o
  -3   0  11       24.82       29.82      3.74 o
  -2   0  11        3.69        5.79      2.71 o
  -1   0  11       66.62       66.09      4.69 o
   0   0  11        9.41        9.45      3.15 o
   1   0  11      684.94      718.27     34.99 o
   2   0  11       42.54       43.57      2.62 o
   3   0  11     1126.63     1155.42     31.18 o
   4   0  11      232.86      249.94      7.46 o
   5   0  11       48.15       50.14      2.03 o
   6   0  11        0.50        1.27      1.11 o
   7   0  11       14.72       14.79      1.47 o
   8   0  11        7.79       10.78      2.07 o
   9   0  11      325.01      319.13     31.80 o
  10   0  11        2.57        1.26      1.82 o
  11   0  11      224.82      224.36     12.82 o
  -4   1  11       11.98       13.48      3.44 o
  -3   1  11       22.81       26.30      3.74 o
  -2   1  11        0.12        0.00      1.69 o
  -1   1  11       41.89       42.86      4.54 o
   0   1  11      299.46      295.36     12.38 o
   1   1  11      301.75      303.20     12.75 o
   2   1  11        1.38        2.38      1.23 o
   3   1  11      200.59      213.90      6.74 o
   4   1  11      355.93      370.68     10.24 o
   5   1  11       23.74       21.22      1.61 o
   6   1  11       73.41       72.25      2.43 o
   7   1  11        0.60        0.91      0.95 o
   8   1  11       64.82       60.09      6.81 o
   9   1  11       86.04       84.96     14.29 o
  10   1  11       44.05       46.60      5.06 o
  11   1  11       45.55       52.24      6.23 o
  -5   2  11       22.81       28.06      4.32 o
  -4   2  11       14.87        7.77      3.74 o
  -3   2  11        4.05        3.96      2.86 o
  -2   2  11        3.99        1.91      3.00 o
  -1   2  11        0.04       -0.59      2.56 o
   0   2  11      257.83      254.55     11.14 o
   1   2  11       11.23       11.58      2.49 o
   2   2  11       44.58       44.05      1.79 o
   3   2  11        4.21        4.86      1.37 o
   4   2  11       53.27       54.09      2.68 o
   5   2  11        3.87        4.23      1.51 o
   6   2  11       21.38       25.98      1.47 o
   7   2  11        3.84        3.44      1.27 o
   8   2  11      154.99      136.62      7.22 o
   9   2  11        0.03       -0.29      2.42 o
  10   2  11       75.66       78.99      6.15 o
  -5   3  11        2.88        0.81      3.30 o
  -4   3  11        9.47        7.33      3.88 o
  -3   3  11        0.88       -0.88      2.27 o
  -2   3  11        8.68        7.62      3.52 o
  -1   3  11      138.93      134.68      7.62 o
   0   3  11       74.74       77.82      4.91 o
   1   3  11       11.58        9.34      1.91 o
   2   3  11       11.24       15.26      1.54 o
   3   3  11       25.65       24.63      2.04 o
   4   3  11      126.35      135.04      7.25 o
   5   3  11       36.10       41.45      2.41 o
   6   3  11        9.83        9.56      1.41 o
   7   3  11       13.06       11.55      1.49 o
   8   3  11        0.62        1.10      2.64 o
   9   3  11       75.19       69.54      6.37 o
  10   3  11       39.14       33.78      5.35 o
  -5   4  11       39.76       37.88      5.50 o
  -4   4  11       62.49       74.52      6.45 o
  -3   4  11      145.88      137.68      7.77 o
  -2   4  11       11.83       12.38      3.81 o
  -1   4  11      252.37      253.45     11.28 o
   0   4  11       74.68       76.64      4.76 o
   1   4  11       14.32       13.36      2.09 o
   2   4  11        2.38        2.93      2.20 o
   3   4  11      208.17      224.68      6.66 o
   4   4  11      106.91      114.48      3.96 o
   5   4  11       62.93       66.80      3.55 o
   6   4  11      193.51      188.75      9.89 o
   7   4  11      370.08      383.07     17.22 o
   8   4  11       79.91       81.11      6.59 o
   9   4  11        0.38        3.37      2.86 o
  10   4  11       27.12       30.85      5.42 o
  -4   5  11        2.17        2.34      3.00 o
  -3   5  11       63.69       62.43      5.57 o
  -2   5  11       71.74       56.93      5.50 o
  -1   5  11      100.37       99.61      3.98 o
   0   5  11        9.93       12.57      1.65 o
   1   5  11       38.53       31.25      4.95 o
   2   5  11        2.26        1.69      2.12 o
   3   5  11       25.90       21.90      1.69 o
   4   5  11      579.69      571.04     16.01 o
   5   5  11       16.76       18.54      1.87 o
   6   5  11      278.45      281.66     13.34 o
   7   5  11       13.16        9.82      3.96 o
   8   5  11        0.18       -0.44      3.00 o
   9   5  11       32.40       32.90      4.54 o
  10   5  11        7.68        2.20      3.88 o
  -4   6  11       41.40       48.80      5.94 o
  -3   6  11       57.09       54.00      5.64 o
  -2   6  11        0.06        0.31      1.37 o
  -1   6  11        2.00        1.47      1.50 o
   0   6  11      130.03      127.14      4.59 o
   1   6  11      107.53       96.82      3.51 o
   2   6  11       48.00       43.74      3.81 o
   3   6  11       27.66       30.66      1.93 o
   4   6  11       76.69       81.81      6.04 o
   5   6  11       50.66       57.15      5.35 o
   6   6  11       75.49       76.79      5.35 o
   7   6  11        2.17        3.66      2.64 o
   8   6  11        9.84        9.82      3.08 o
   9   6  11       98.27      101.34      6.67 o
  -4   7  11       89.88       80.28     16.16 o
  -3   7  11       17.01       15.71      2.93 o
  -2   7  11        0.43        2.26      1.71 o
  -1   7  11       12.60        5.43      1.73 o
   0   7  11      112.48      117.93      4.30 o
   1   7  11       17.51       10.45      4.03 o
   2   7  11       35.98       28.65      2.93 o
   3   7  11        3.79        4.35      1.29 o
   4   7  11      335.91      368.71     16.19 o
   5   7  11       19.15       21.54      4.32 o
   6   7  11      177.15      175.41      8.94 o
   7   7  11       23.18       27.92      3.96 o
   8   7  11        5.91        7.33      3.22 o
   9   7  11       24.83       28.14      4.25 o
  -4   8  11        0.67        0.97      1.83 o
  -3   8  11        1.67        1.95      1.91 o
  -2   8  11       90.15       76.05      7.58 o
  -1   8  11       14.51       15.54      2.11 o
   0   8  11       17.30       11.30      1.69 o
   1   8  11       20.70       18.98      3.30 o
   2   8  11      198.67      199.90     33.23 o
   3   8  11      208.96      233.80      7.43 o
   4   8  11      151.55      177.17      8.72 o
   5   8  11       19.67       29.31      3.66 o
   6   8  11       45.57       49.46      4.62 o
   7   8  11       83.68       87.78      6.89 o
   8   8  11        0.02        1.54      2.71 o
  -3   9  11        2.45        1.96      1.80 o
  -2   9  11       47.19       26.29      9.97 o
  -1   9  11        8.34        3.40      1.43 o
   0   9  11       87.64       60.35     12.79 o
   1   9  11       63.46       42.28      4.25 o
   2   9  11       19.88       25.91      4.29 o
   3   9  11        7.80        9.05      1.80 o
   4   9  11        7.56        9.82      3.00 o
   5   9  11        1.36        1.54      2.49 o
   6   9  11        0.51        2.86      2.78 o
   7   9  11        1.42        1.32      2.86 o
   8   9  11        1.90        1.69      2.86 o
  -3  10  11       20.09       19.65      8.43 o
  -2  10  11        3.70        1.60      1.71 o
  -1  10  11       32.76       26.08      8.35 o
   0  10  11       42.46       43.89      4.76 o
   1  10  11       81.20       76.06      5.50 o
   2  10  11       79.23       84.12      5.79 o
   3  10  11        9.94       19.34      3.30 o
   4  10  11        0.98        4.47      3.37 o
   5  10  11        3.11        6.74      3.52 o
   6  10  11       15.82       16.27      3.30 o
   7  10  11       33.27       43.01      4.69 o
  -1  11  11       57.28       45.21      5.50 o
   0  11  11       51.26       43.82      4.98 o
   2  11  11      198.27      267.01     13.34 o
   3  11  11       36.00       50.63      4.62 o
   4  11  11        5.77        4.62      3.37 o
   5  11  11       19.29       22.20      3.66 o
   6  11  11       42.64       53.71      4.91 o
   3  -6  12        9.34       16.85      3.00 o
   4  -6  12        7.19       11.80      4.51 o
   1  -5  12        0.82        0.95      2.27 o
   2  -5  12        4.02        4.91      2.64 o
   3  -5  12        5.05        7.47      3.22 o
   4  -5  12      135.31      185.08     12.38 o
   5  -5  12        3.27        1.18      1.54 o
   6  -5  12       19.82       22.35      3.44 o
   7  -5  12       22.00       27.40      3.81 o
  -1  -4  12       27.84       36.20      4.03 o
   0  -4  12      104.84      113.79      6.67 o
   1  -4  12        2.02        0.29      2.05 o
   2  -4  12      111.21      138.78      7.11 o
   3  -4  12        4.71        8.79      2.56 o
   4  -4  12        7.85        9.69      1.69 o
   5  -4  12        4.05        3.27      1.75 o
   6  -4  12       20.11       18.68      3.08 o
   7  -4  12       44.74       46.38      4.18 o
   8  -4  12       40.35       34.00      4.91 o
   9  -4  12       57.65       50.92      5.06 o
  -1  -3  12        2.89       -1.03      2.42 o
   0  -3  12       61.98       66.38      4.69 o
   1  -3  12       32.41       38.61      3.74 o
   2  -3  12       29.83       30.92      3.44 o
   3  -3  12        4.82        6.59      2.71 o
   4  -3  12        1.96        3.22      2.12 o
   5  -3  12        4.69        2.71      1.53 o
   6  -3  12        0.82        1.37      1.42 o
   7  -3  12       14.83       14.21      2.93 o
   8  -3  12       12.96        9.30      2.24 o
   9  -3  12       26.75       25.11      2.43 o
  -2  -2  12        0.96        0.37      2.20 o
  -1  -2  12       44.54       50.92      4.98 o
   0  -2  12        8.99        8.13      3.30 o
   1  -2  12        1.72        4.10      2.27 o
   2  -2  12       20.74       25.94      3.00 o
   3  -2  12        1.35        1.03      1.83 o
   4  -2  12        1.44       -0.04      0.93 o
   5  -2  12        5.49        1.10      1.11 o
   6  -2  12       28.69       24.62      1.97 o
   7  -2  12       11.43        7.89      1.91 o
   8  -2  12        9.67        9.36      1.86 o
   9  -2  12       23.79       24.78      2.82 o
  10  -2  12        2.69        1.88      2.12 o
  -3  -1  12       81.12       69.83      6.52 o
  -2  -1  12      129.73      137.17      8.43 o
  -1  -1  12       38.81       54.81      5.06 o
   0  -1  12      110.57      103.53      5.94 o
   1  -1  12        7.42       10.33      2.64 o
   2  -1  12       40.91       39.01      2.30 o
   3  -1  12        0.27        0.49      1.19 o
   4  -1  12       69.31       65.21      4.14 o
   5  -1  12       20.07       16.22      1.82 o
   6  -1  12       13.84       15.36      1.58 o
   7  -1  12       23.73       25.64      1.90 o
   8  -1  12       34.09       27.06      3.33 o
   9  -1  12       14.58       15.89      2.97 o
  10  -1  12        0.10        1.39      1.62 o
  -3   0  12        0.01       -2.27      3.22 o
  -2   0  12       26.47       28.21      3.88 o
  -1   0  12       21.81       23.52      3.22 o
   0   0  12      100.79       97.01      6.23 o
   1   0  12       38.58       42.89      2.41 o
   2   0  12       17.80       22.83      2.07 o
   3   0  12      105.52       90.16      3.49 o
   4   0  12       44.26       45.07      2.28 o
   5   0  12       30.62       36.82      2.23 o
   6   0  12       46.91       45.45      2.22 o
   7   0  12      224.20      208.54     10.65 o
   8   0  12        3.47        3.12      1.82 o
   9   0  12       67.00       58.34      9.82 o
  10   0  12        0.14        0.44      2.93 o
  -3   1  12        0.12        2.78      2.64 o
  -2   1  12      143.98      143.98      8.65 o
  -1   1  12        6.85        6.37      2.86 o
   0   1  12        0.00        0.00      2.12 o
   1   1  12        7.52       10.93      1.83 o
   2   1  12        6.36        9.36      2.09 o
   3   1  12      317.54      354.70     10.04 o
   4   1  12        0.00        0.38      1.22 o
   5   1  12       65.66       66.72      3.11 o
   6   1  12        2.73        2.39      1.00 o
   7   1  12       32.73       36.90      2.26 o
   8   1  12       11.54       10.24      2.06 o
   9   1  12        0.48        0.15      2.78 o
  10   1  12        0.18        1.98      2.93 o
  -3   2  12       17.11       17.07      3.52 o
  -2   2  12        1.39       -1.17      2.78 o
  -1   2  12        9.74       14.95      3.52 o
   0   2  12        3.32        5.06      3.00 o
   1   2  12       88.50       98.55      6.01 o
   2   2  12       39.59       45.46      2.05 o
   3   2  12      181.74      175.53      5.57 o
   4   2  12       16.17       18.73      1.86 o
   5   2  12       17.97       17.61      1.95 o
   6   2  12       12.26       10.51      1.76 o
   7   2  12        0.14       -0.38      1.13 o
   8   2  12        0.12        0.88      2.34 o
   9   2  12       32.53       39.13      4.40 o
  10   2  12        7.72        6.96      3.44 o
  -3   3  12        9.11        5.86      3.08 o
  -2   3  12        7.06        3.74      2.71 o
  -1   3  12        0.91        1.54      2.27 o
   0   3  12       20.98       16.78      3.44 o
   1   3  12      180.89      174.24      8.21 o
   2   3  12        0.25       -0.61      1.03 o
   3   3  12      211.63      217.44      6.75 o
   4   3  12       23.52       23.74      1.77 o
   5   3  12        3.02        2.15      1.56 o
   6   3  12       52.79       60.01      5.28 o
   7   3  12        7.17        9.60      3.59 o
   8   3  12       47.96       48.29      4.69 o
   9   3  12        8.90        8.57      4.10 o
  10   3  12        5.04        4.76      3.96 o
  -3   4  12       11.70       15.02      3.52 o
  -2   4  12        1.59        1.03      3.00 o
  -1   4  12        0.53       -1.91      2.34 o
   0   4  12        2.15        1.32      2.20 o
   1   4  12      251.22      253.60     11.14 o
   2   4  12        4.30        6.49      1.68 o
   3   4  12       53.33       48.72      3.74 o
   4   4  12      301.27      314.09      9.16 o
   5   4  12      139.20      141.69      4.75 o
   6   4  12       69.71       72.69      5.20 o
   7   4  12        4.45        5.94      2.93 o
   8   4  12        9.09        9.23      3.88 o
   9   4  12       62.59       66.97      5.50 o
  10   4  12       14.78       19.12      3.88 o
  -3   5  12        1.33        2.93      3.37 o
  -2   5  12       12.36        9.09      3.74 o
  -1   5  12       95.48       88.15      6.37 o
   0   5  12        3.49        0.29      1.91 o
   1   5  12       24.02       20.96      3.37 o
   2   5  12      101.67      106.66      7.51 o
   3   5  12      121.57      132.26      7.58 o
   4   5  12       29.06       30.81      2.25 o
   5   5  12       10.84       12.02      3.15 o
   6   5  12       18.41       14.14      3.15 o
   7   5  12       69.05       76.13      5.57 o
   8   5  12        2.57        2.86      3.59 o
   9   5  12      102.20       98.70      6.67 o
  -3   6  12        5.61        4.76      3.00 o
  -2   6  12        2.15        1.98      3.15 o
  -1   6  12       20.28       20.22      3.37 o
   0   6  12        0.08        1.76      2.12 o
   1   6  12       40.13       34.29      3.96 o
   2   6  12      106.82      109.33      8.79 o
   3   6  12      120.37      130.27      5.03 o
   4   6  12       17.54       17.46      3.22 o
   5   6  12       11.58       15.97      3.96 o
   6   6  12       16.85       15.31      4.10 o
   7   6  12       19.15       18.24      4.18 o
   8   6  12        2.39        1.10      2.64 o
   9   6  12       34.32       38.03      5.35 o
  -3   7  12        5.73        5.64      3.15 o
  -2   7  12       28.72       27.26      4.54 o
  -1   7  12        3.60        1.69      2.93 o
   0   7  12        8.48        8.65      2.86 o
   1   7  12      197.18      199.89      9.38 o
   2   7  12        3.29        4.84      2.42 o
   3   7  12       97.37       98.96      9.73 o
   4   7  12       13.65       22.42      4.03 o
   5   7  12        4.16        5.64      3.52 o
   6   7  12        1.08        0.29      2.78 o
   7   7  12       23.15       21.76      3.59 o
   8   7  12        3.95        5.94      3.22 o
  -3   8  12        7.34        4.18      3.66 o
  -2   8  12        8.00        8.43      3.15 o
  -1   8  12        1.20        0.51      2.71 o
   0   8  12        1.58        2.71      2.78 o
   1   8  12        3.64        3.30      2.20 o
   2   8  12        2.13        1.51      1.67 o
   3   8  12        2.97        5.14      1.86 o
   4   8  12        1.30       -0.66      2.34 o
   5   8  12       17.63       18.68      3.52 o
   6   8  12       33.10       42.35      4.69 o
   7   8  12        6.71        6.74      3.81 o
   8   8  12        0.01        2.78      2.86 o
  -2   9  12        0.18        0.22      2.27 o
  -1   9  12        7.15        4.40      2.71 o
   0   9  12        1.49        2.56      2.71 o
   1   9  12        0.53        0.37      1.69 o
   2   9  12        0.82        1.83      2.93 o
   3   9  12       38.48       45.56      3.59 o
   4   9  12       32.03       39.49      4.10 o
   5   9  12       53.81       60.74      5.50 o
   6   9  12       13.16       12.38      4.18 o
   7   9  12        0.48       -0.15      2.42 o
  -1  10  12      107.49       95.84      6.74 o
   0  10  12       17.24       12.46      2.93 o
   1  10  12       11.95        3.88      2.34 o
   2  10  12        5.65        7.47      3.74 o
   3  10  12        2.01       -0.07      2.49 o
   4  10  12       14.82       24.91      4.40 o
   5  10  12        4.06        4.25      3.08 o
   6  10  12        3.95        4.25      3.74 o
   0  11  12       99.29       83.75      6.08 o
   2  11  12       11.33       22.57      3.88 o
   4  -5  13       50.29       61.77      4.84 o
   5  -5  13        0.17       -0.73      1.98 o
   2  -4  13      156.60      188.31     10.11 o
   3  -4  13        1.28        0.51      2.12 o
   4  -4  13       34.89       44.26      3.96 o
   5  -4  13        2.36        2.07      1.58 o
   6  -4  13       46.46       54.17      3.32 o
   7  -4  13        0.00       -0.20      1.50 o
   0  -3  13       22.70       26.30      3.59 o
   1  -3  13       14.94       21.98      3.30 o
   2  -3  13        2.27        2.93      2.86 o
   3  -3  13        0.07        0.44      1.98 o
   4  -3  13       25.59       25.65      3.22 o
   5  -3  13       28.08       32.61      5.06 o
   6  -3  13       21.51       20.00      2.17 o
   7  -3  13       16.19       17.11      1.94 o
   8  -3  13       23.92       24.09      2.86 o
  -1  -2  13        3.60        3.22      2.64 o
   0  -2  13       59.33       67.70      5.06 o
   1  -2  13        0.34        0.29      2.49 o
   2  -2  13       44.60       58.25      4.32 o
   3  -2  13        0.08        0.29      1.76 o
   4  -2  13       31.51       30.77      3.52 o
   5  -2  13        5.12        6.45      2.42 o
   6  -2  13       19.15       22.19      1.88 o
   7  -2  13        3.54        3.05      1.45 o
   8  -2  13       18.32       16.39      2.22 o
   9  -2  13       23.64       21.91      2.88 o
  -1  -1  13      140.52      154.31      8.28 o
   0  -1  13       92.42      107.42      6.30 o
   1  -1  13        0.83       -0.07      1.83 o
   2  -1  13        3.45        3.66      2.64 o
   3  -1  13        3.60        5.20      2.20 o
   4  -1  13       43.92       48.70      2.54 o
   5  -1  13        5.29        3.83      1.58 o
   6  -1  13       42.39       39.68      2.13 o
   7  -1  13        0.08       -0.08      0.88 o
   8  -1  13        6.33        4.99      2.49 o
   9  -1  13       84.74       69.98     14.54 o
  -2   0  13       57.35       50.19      5.50 o
  -1   0  13       16.17       15.39      3.15 o
   0   0  13       16.44       18.24      3.74 o
   1   0  13       22.61       26.45      3.22 o
   2   0  13       23.90       33.95      2.27 o
   3   0  13       71.34       69.43      3.13 o
   4   0  13      101.20       97.39      3.72 o
   5   0  13        3.77        7.52      1.65 o
   6   0  13       53.67       57.19      3.63 o
   7   0  13        0.18        0.42      1.32 o
   8   0  13        0.21        0.59      1.42 o
   9   0  13        9.10        8.35      3.66 o
  -2   1  13       40.31       44.77      4.32 o
  -1   1  13       10.16       13.04      3.74 o
   0   1  13        0.14        0.73      2.64 o
   1   1  13      151.24      163.41      6.63 o
   2   1  13       10.39       11.61      2.01 o
   3   1  13       33.03       36.99      2.48 o
   4   1  13        2.37        2.67      1.24 o
   5   1  13      200.49      192.77      6.14 o
   6   1  13        0.95        1.45      1.40 o
   7   1  13        0.20        0.53      1.11 o
   8   1  13        0.00        0.00      1.83 o
   9   1  13       38.00       44.62      5.35 o
  10   1  13        1.16        1.32      2.71 o
  -2   2  13       42.38       50.92      5.50 o
  -1   2  13       54.52       67.04      5.79 o
   0   2  13       19.93       17.81      3.66 o
   1   2  13        0.02        0.52      1.25 o
   2   2  13      157.76      166.62      5.60 o
   3   2  13      247.78      276.57      8.11 o
   4   2  13       32.97       32.97      2.42 o
   5   2  13       42.04       36.66      2.20 o
   6   2  13       94.51      100.08      4.04 o
   7   2  13        1.27        1.69      2.34 o
   8   2  13       10.00        8.21      3.59 o
   9   2  13       32.07       30.26      4.84 o
  -2   3  13        0.72        1.39      3.15 o
  -1   3  13       27.41       29.68      3.74 o
   0   3  13      108.12      110.93      6.74 o
   1   3  13       65.80       76.35      4.98 o
   2   3  13       93.50      105.80      4.11 o
   3   3  13       72.86       68.46      3.52 o
   4   3  13       56.11       64.39      3.05 o
   5   3  13      193.60      218.04      6.98 o
   6   3  13      126.29      144.05      8.28 o
   7   3  13       35.15       43.38      4.25 o
   8   3  13        0.12        0.37      2.78 o
   9   3  13        1.12       -0.59      3.15 o
  -2   4  13        1.26        1.10      2.56 o
  -1   4  13       16.47       15.61      3.81 o
   0   4  13        4.38        3.81      3.00 o
   1   4  13        0.39        1.54      2.49 o
   2   4  13       22.19       22.28      1.68 o
   3   4  13       24.62       23.52      2.36 o
   4   4  13       50.41       56.02      2.74 o
   5   4  13        0.26        0.51      2.12 o
   6   4  13       84.34       97.01      6.01 o
   7   4  13        7.51        8.21      3.59 o
   8   4  13       12.83       15.97      3.44 o
   9   4  13        0.69       -1.03      3.30 o
  -2   5  13        8.89        8.57      3.81 o
  -1   5  13      197.37      193.73     10.48 o
   0   5  13        4.56        1.91      2.49 o
   1   5  13        0.12        0.22      2.27 o
   2   5  13       91.00      105.37      3.72 o
   3   5  13       15.65       17.41      1.88 o
   4   5  13        0.45        1.27      1.49 o
   5   5  13        0.01       -0.95      2.27 o
   6   5  13       41.63       43.82      4.32 o
   7   5  13        7.86        9.01      3.88 o
   8   5  13       11.68        8.28      3.37 o
   9   5  13       38.98       41.11      5.42 o
  -2   6  13       16.57       13.41      3.59 o
  -1   6  13        4.81        1.91      3.00 o
   0   6  13       13.95       10.62      3.44 o
   1   6  13      157.78      155.19      8.50 o
   2   6  13       48.98       52.07      6.48 o
   3   6  13       71.60       76.27     10.04 o
   4   6  13       31.45       35.90      3.88 o
   5   6  13       99.69      114.60      6.74 o
   6   6  13       57.97       58.11      5.50 o
   7   6  13        7.23        8.79      3.22 o
   8   6  13        7.84       10.33      4.10 o
  -2   7  13      149.34      145.23      9.23 o
  -1   7  13        5.81        5.35      3.00 o
   0   7  13        0.47       -1.32      2.78 o
   1   7  13        4.21        3.00      2.20 o
   2   7  13       69.37       79.61     12.68 o
   3   7  13       53.61       67.28      3.22 o
   4   7  13       39.02       41.62      4.03 o
   5   7  13       19.67       27.11      3.74 o
   6   7  13        1.67        5.57      3.66 o
   7   7  13       11.10        7.69      3.22 o
  -2   8  13        9.55        5.79      3.22 o
  -1   8  13      123.55      106.61      7.84 o
   0   8  13       12.43        9.38      2.93 o
   1   8  13       38.54       27.18      4.32 o
   2   8  13       37.18       31.52      8.39 o
   3   8  13       67.01       77.66      5.53 o
   4   8  13       13.54       15.97      3.52 o
   5   8  13       27.77       39.71      4.25 o
   6   8  13       13.45       10.84      4.32 o
   7   8  13       40.75       40.30      4.47 o
  -1   9  13       93.47       76.72      6.23 o
   0   9  13        0.59       -0.07      1.91 o
   1   9  13       22.00       21.40      3.00 o
   2   9  13        8.19       11.58      3.00 o
   3   9  13       58.31       73.57      6.15 o
   4   9  13        0.77        0.66      2.49 o
   5   9  13       26.85       24.47      4.03 o
   2  10  13       11.44       17.59      3.37 o
   3  -3  14       45.99       56.57      5.28 o
   4  -3  14        3.31        5.72      3.15 o
   5  -3  14        0.32        2.27      2.05 o
   6  -3  14        1.60        7.11      2.64 o
   1  -2  14        0.61        2.05      2.93 o
   2  -2  14       17.33       12.90      2.78 o
   3  -2  14        7.77        8.35      2.71 o
   4  -2  14       82.66       93.13      6.08 o
   5  -2  14        0.00        1.32      2.27 o
   6  -2  14       18.74       28.72      3.37 o
   7  -2  14        6.96        5.71      2.42 o
   1  -1  14        0.20        2.05      2.78 o
   2  -1  14       40.45       49.75      4.03 o
   3  -1  14        9.30       11.36      2.56 o
   4  -1  14       38.57       38.83      3.88 o
   5  -1  14        0.02        0.07      1.39 o
   6  -1  14        2.46        1.54      1.98 o
   7  -1  14        1.29        1.10      1.91 o
   8  -1  14        1.85       -2.64      2.64 o
   0   0  14        0.51        0.88      2.42 o
   1   0  14        9.91       12.75      3.52 o
   2   0  14       41.70       42.64      4.32 o
   3   0  14        6.70        4.62      2.34 o
   4   0  14       36.99       45.28      4.03 o
   5   0  14        2.56        3.67      1.42 o
   6   0  14        2.90        3.38      1.60 o
   7   0  14       33.95       32.09      4.25 o
   8   0  14       15.18       13.41      3.22 o
   0   1  14        0.03       -0.37      2.71 o
   1   1  14       40.96       50.56      4.84 o
   2   1  14       24.35       29.63      2.46 o
   3   1  14       10.88       12.83      1.84 o
   4   1  14       74.90       74.00      3.13 o
   5   1  14        2.68        3.42      1.55 o
   6   1  14        2.87        0.07      1.76 o
   7   1  14       26.73       21.84      3.37 o
   8   1  14        0.11        2.93      2.49 o
   9   1  14       10.41        8.65      3.74 o
  -1   2  14       31.78       33.56      4.10 o
   0   2  14        0.57        0.07      1.98 o
   1   2  14       24.20       29.32      2.53 o
   2   2  14       25.12       20.23      1.99 o
   3   2  14        0.06        0.34      1.28 o
   4   2  14       27.82       34.99      2.20 o
   5   2  14       84.46       88.93      3.82 o
   6   2  14       46.62       53.56      4.40 o
   7   2  14      112.00      124.42      7.77 o
   8   2  14        1.93        2.34      3.15 o
   9   2  14       53.52       52.68      4.98 o
  -1   3  14        2.11        2.86      2.56 o
   0   3  14        4.32        5.79      3.22 o
   1   3  14       22.92       32.88      2.51 o
   2   3  14        6.86        3.32      1.65 o
   3   3  14      157.26      196.27     10.95 o
   4   3  14        1.53        1.78      1.37 o
   5   3  14      173.21      223.48     11.14 o
   6   3  14       18.26       13.92      3.15 o
   7   3  14        1.08        2.64      2.64 o
   8   3  14       13.88        9.89      3.81 o
   9   3  14        1.17        3.00      3.30 o
  -1   4  14       13.05       11.43      4.03 o
   0   4  14        5.31        5.13      2.71 o
   1   4  14        1.16        2.86      2.86 o
   2   4  14      132.74      145.63     11.28 o
   3   4  14       18.11       19.65      2.18 o
   4   4  14       29.52       35.74      2.61 o
   5   4  14       18.04       16.27      3.30 o
   6   4  14        0.49        0.00      2.05 o
   7   4  14       24.14       21.40      4.47 o
   8   4  14        0.26       -0.15      2.20 o
  -1   5  14        4.33        3.96      2.78 o
   0   5  14        4.45        5.94      2.71 o
   1   5  14       18.07       18.76      3.74 o
   2   5  14        4.88        5.17      1.54 o
   3   5  14      119.37      124.41      5.05 o
   4   5  14        2.47        3.96      3.00 o
   5   5  14       31.12       34.95      3.81 o
   6   5  14       83.36       86.90      6.59 o
   7   5  14        8.40        9.31      3.96 o
   8   5  14        0.04        0.15      2.34 o
  -1   6  14       12.24        6.30      3.59 o
   0   6  14        0.19        2.34      2.93 o
   1   6  14       88.82       74.88      5.94 o
   2   6  14       17.18       16.73      1.80 o
   3   6  14        1.47        1.43      1.65 o
   4   6  14      144.63      153.14      8.28 o
   5   6  14        7.48        5.50      3.37 o
   6   6  14        0.44       -0.73      2.56 o
   7   6  14        0.39        0.29      2.34 o
   0   7  14       28.36        7.47      3.37 o
   1   7  14        7.99        7.62      3.22 o
   2   7  14       28.40       30.20      4.71 o
   3   7  14      209.24      248.10     11.72 o
   4   7  14        0.12        0.81      2.42 o
   5   7  14       97.22      111.52      7.62 o
   6   7  14      142.31      161.27      9.75 o
   0   8  14       13.31       17.15      4.10 o
   1   8  14      122.76       89.98      7.25 o
   2   8  14        0.29        1.13      1.68 o
   3   8  14        1.66        3.44      2.78 o
   4   8  14       20.70       39.57      4.91 o
   5   8  14       58.94       70.71      6.52 o
   2   9  14        1.89        4.18      3.37 o
   3  -1  15        1.29        0.73      2.64 o
   4  -1  15       15.65       22.42      3.15 o
   5  -1  15       16.25       16.63      3.30 o
   6  -1  15        0.34        0.22      1.91 o
   2   0  15       51.55       62.06      5.28 o
   3   0  15        4.08        3.66      2.86 o
   4   0  15       33.27       43.23      4.25 o
   5   0  15        0.05       -0.37      2.05 o
   1   1  15        1.54        1.47      2.78 o
   2   1  15       23.97       34.80      3.81 o
   3   1  15        1.60        4.18      2.71 o
   4   1  15       34.68       38.47      3.96 o
   5   1  15        8.62        9.65      3.59 o
   6   1  15       25.95       22.64      3.66 o
   7   1  15       19.36       19.42      3.88 o
   1   2  15        6.90        8.72      3.59 o
   2   2  15      107.87      113.90      4.77 o
   3   2  15       21.91       22.50      2.21 o
   4   2  15        8.95       10.52      3.81 o
   5   2  15        3.04        1.76      2.64 o
   6   2  15       86.07       83.82      6.30 o
   7   2  15        2.42        6.52      3.30 o
   1   3  15      168.04      187.65     11.87 o
   2   3  15        3.21        6.97      1.83 o
   3   3  15       36.55       40.22      2.78 o
   4   3  15        0.30        0.22      1.41 o
   5   3  15       39.40       43.52      4.69 o
   6   3  15        4.01        3.08      3.08 o
   7   3  15        8.25        8.72      3.66 o
   0   4  15       54.43       49.75      4.76 o
   1   4  15       24.77       25.12      5.35 o
   2   4  15       19.96       23.72      2.20 o
   3   4  15        0.20        0.67      1.48 o
   4   4  15       50.85       60.16      4.76 o
   5   4  15        0.51        1.39      2.42 o
   6   4  15        5.43        4.69      2.78 o
   7   4  15        4.39        5.28      3.08 o
   1   5  15       25.01       20.74      3.96 o
   2   5  15       75.26       71.18      5.17 o
   3   5  15       56.74       62.18      5.83 o
   4   5  15       22.62       32.46      3.96 o
   5   5  15        2.88        2.71      2.71 o
   6   5  15       13.06       17.00      3.52 o
   1   6  15        0.03       -0.66      2.64 o
   2   6  15        0.07        0.50      1.34 o
   3   6  15      152.75      179.22     10.04 o
   4   6  15       33.45       41.25      4.91 o
   5   6  15        8.68        4.98      3.52 o
   2   7  15       21.51       15.31      3.96 o
 
